# Supplementary material for: Comprehensive analysis of the mitochondrial genome in lichen genus Xanthoparmelia: genetic diversity, intron dynamics, and evolutionary dynamics
Source: Front Microbiol. 2026 Jan 27;16:1740728. doi: 10.3389/fmicb.2025.1740728 (PMC12886410; doi:10.3389/fmicb.2025.1740728)
Supplement: SUPPLEMENTARY FIGURE S1 — External morphology of eleven Xanthoparmelia species. [file Data_Sheet_1.zip]

Archive with 27 entries (23 files):
- Supplementary Figures/
- Supplementary Figures/Supplementary Figure 1/
- Supplementary Figures/Supplementary Figure 1/Figure 1.jpg
- Supplementary Figures/Supplementary Figure 2/
- Supplementary Figures/Supplementary Figure 2/X.camtschadalis.jpg
- Supplementary Figures/Supplementary Figure 2/X.conspersa.jpg
- Supplementary Figures/Supplementary Figure 2/X.desertorum.jpg
- Supplementary Figures/Supplementary Figure 2/X.durietzii.jpg
- Supplementary Figures/Supplementary Figure 2/X.orientalis.jpg
- Supplementary Figures/Supplementary Figure 2/X.protomatrae.jpg
- Supplementary Figures/Supplementary Figure 2/X.taractica.jpg
- Supplementary Figures/Supplementary Figure 2/X.tinctina.jpg
- Supplementary Figures/Supplementary Figure 2/X.viriduloumbrina.jpg
- Supplementary Figures/Supplementary Figure 2/X.weberi.jpg
- Supplementary Figures/Supplementary Figure 2/X.wyomingica.jpg
- Supplementary Figures/Supplementary Figure 3/
- Supplementary Figures/Supplementary Figure 3/X.camtschadalis .png
- Supplementary Figures/Supplementary Figure 3/X.conspersa .png
- Supplementary Figures/Supplementary Figure 3/X.desertorum .png
- Supplementary Figures/Supplementary Figure 3/X.durietzii .png
- Supplementary Figures/Supplementary Figure 3/X.orientalis .png
- Supplementary Figures/Supplementary Figure 3/X.protomatrae .png
- Supplementary Figures/Supplementary Figure 3/X.taractica .png
- Supplementary Figures/Supplementary Figure 3/X.tinctina .png
- Supplementary Figures/Supplementary Figure 3/X.viriduloumbrina .png
- Supplementary Figures/Supplementary Figure 3/X.weberi .png
- Supplementary Figures/Supplementary Figure 3/X.wyomingica .png
