# Supplementary material for: Comprehensive analysis of the mitochondrial genome in lichen genus Xanthoparmelia: genetic diversity, intron dynamics, and evolutionary dynamics
Source: Front Microbiol. 2026 Jan 27;16:1740728. doi: 10.3389/fmicb.2025.1740728 (PMC12886410; doi:10.3389/fmicb.2025.1740728)
Supplement: Supplementary file 2 [file Supplementary_file_1.xlsx]

## Sheet: Table S1
Supplementary Table S1 Specimen collection information
Species name	Longitude	Latitude	Elevation	GenBank	Species number
X.camtschadalis	82°41'28"	43°31'32"	2,219 m	PX396092	JS202408002
X.conspersa	83°0'57"	45°49'41"	1,684 m	PX396095	JS202406126
X.desertorum	82°54'9"	43°13'4"	1,340 m	PX396098	JS202407002
X.durietzii	82°30'43"	45°44'28"	1,313 m	PX396101	JS202406137
X.orientalis	83°2'32"	46°4'33"	1,074 m	PX396102	JS202406145
X.protomatrae	82°44'21"	45°55'15"	1,179 m	PX396100	JS202406127
X.taractica	88°24'10"	43°42'46"	3,049 m	PX396096	JS202407032
X.tinctina	82°54'6"	43°13'2"	1,342 m	PX396094	JS202407001
X.viriduloumbrina	83°2'54"	46°0'3"	1,085 m	PX396097	JS202406203
X.weberi	92°56'4"	43°32'54"	2,121 m	PX396099	JS202407003
X.wyomingica	89°36'56"	43°38'16"	1,705 m	PX396093	JS202408001

## Sheet: Table S2
Supplementary Table S2 Specimen information downloaded from NCBI
No.	Species name	Genbank number
1	Alectoria fallacina	MG711470
2	Bryoria tenuis	NC_034786
3	Hypogymnia vittata	NC_035730
4	Imshaugia aleurites	NC_035550
5	Lecanora saxigena	NC_042183
6	Parmotrema stuppeum	KY362439
7	Parmotrema ultralucens	NC_040007
8	Pseudevernia consocians	NC_039163
9	Usnea ceratina	KX987159
10	Usnea mutabilis	NC_039633
11	Usnea pennsylvanica	KY321923
12	Usnea subfusca	MG720812
13	Usnea subgracilis	MG720066
14	Xanthoparmelia chlorochroa	PV243434
15	Xanthoparmelia coreana	PV243431
16	Xanthoparmelia pulvinaris	PV243433
17	Xanthoparmelia stenophylla	PV243432

## Sheet: Table S3
Supplementary Table S3 Comparison mitogenomes among eleven Xanthoparmelia species
Species	X.camtschadalis	X.conspersa	X.desertorum	X.durietzii	X.orientalis	X.protomatrae	X.taractica	X.tinctina	X.viriduloumbrina	X.weberi	X.wyomingica
Genome size (bp)	88153	81194	87589	84778	81210	87997	86443	81261	88245	87891	88095
GC content (%)	30.6	30.6	30.5	30.8	30.7	30.7	30.6	30.7	30.6	30.6	30.2
No. of Introns	17	11	17	17	12	15	17	11	16	17	17
No. of rRNAs	2	2	2	2	2	2	2	2	2	2	2
No. of tRNAs	26	26	27	27	26	26	26	26	27	27	27
AT skew	-0.008	-0.013	-0.008	-0.006	-0.013	-0.011	-0.006	-0.012	-0.01	-0.008	-0.008
GC skew	0.062	0.061	0.063	0.059	0.06	0.057	0.059	0.06	0.058	0.063	0.063
Protein-coding region (bp)	14,223 (16.14%)	14,253 (17.53%)	14,211 (16.22%)	14,115 (16.65%)	14,295 (17.60%)	14,136 (16.06%)	14,109 (16.32%)	14,130 (17.39%)	14,046 (15.92%)	14,220 (16.18%)	14,220 (16.14%)
Intergenic region (bp)	40,291 (45.71%)	43,978 (54.10%)	39,657 (45.28%)	36,943 (43.58%)	42,375 (52.18%)	42,438 (48.23%)	38,150 (44.13%)	44,088 (54.26%)	41,992 (47.59%)	39,958 (45.46%)	40,135 (45.56%)
Intronic region (bp)	25,458 (28.88%)	16,040 (19.73%)	25,540 (29.16%)	25,538 (30.12%)	17,515 (21.57%)	24,119 (27.41%)	26,160 (30.26%)	16,021 (19.72%)	25,155 (28.51%)	25,532 (29.05%)	25,558 (29.01%)
RNA region (bp)	8,181 (9.28%)	7,020 (8.64%)	8,181 (9.34%)	8,182 (9.65%)	7,025 (8.65%)	7,304 (8.30%)	8,024 (9.28%)	7,022 (8.64%)	7,052 (7.99%)	8,181 (9.31%)	8,182 (9.29%)

## Sheet: Table S4
Supplementary Table S4 Eleven Xanthoparmelia mitochondrial genome Blastn with itself
Species	Similarity (%)	Aligned length /bp	Mismatched bases /bp	Gaps /bp	Start	End	Start	End	E value
X.camtschadalis	94.311	334	11	3	63088	63421	13319	13644	6.21e-143
X.camtschadalis	94.311	334	11	3	13319	13644	63088	63421	6.21e-143
X.camtschadalis	93.878	196	4	2	31783	31970	15494	15689	6.81e-78
X.camtschadalis	84.013	319	31	5	68482	68780	25042	25360	6.81e-78
X.camtschadalis	93.878	196	4	2	15494	15689	31783	31970	6.81e-78
X.camtschadalis	84.013	319	31	5	25042	25360	68482	68780	6.81e-78
X.camtschadalis	88.333	240	19	5	82769	83000	72781	73019	4.10e-75
X.camtschadalis	88.333	240	19	5	72781	73019	82769	83000	4.10e-75
X.camtschadalis	90.732	205	13	2	79328	79532	62578	62776	8.87e-72
X.camtschadalis	90.732	205	13	2	62578	62776	79328	79532	8.87e-72
X.camtschadalis	86.147	231	30	1	84699	84927	56795	57025	1.16e-65
X.camtschadalis	86.147	231	30	1	56795	57025	84699	84927	1.16e-65
X.camtschadalis	95.62	137	0	1	82500	82636	72668	72798	1.17e-55
X.camtschadalis	95.62	137	0	1	72668	72798	82500	82636	1.17e-55
X.camtschadalis	93.277	119	8	0	77077	77195	62463	62581	5.53e-44
X.camtschadalis	93.277	119	8	0	62463	62581	77077	77195	5.53e-44
X.camtschadalis	90.598	117	7	3	70018	70131	67048	67163	9.32e-37
X.camtschadalis	90.598	117	7	3	67048	67163	70018	70131	9.32e-37
X.camtschadalis	93.976	83	5	0	63885	63967	61213	61295	5.65e-29
X.camtschadalis	94.737	76	4	0	79947	80022	86489	86414	9.45e-27
X.camtschadalis	98.387	62	1	0	60769	60830	71506	71567	5.69e-24
X.camtschadalis	91.781	73	6	0	69025	69097	68947	69019	9.52e-22
X.camtschadalis	91.781	73	6	0	68947	69019	69025	69097	9.52e-22
X.camtschadalis	94.444	54	3	0	42745	42798	41953	42006	3.45e-16
X.camtschadalis	94.444	54	3	0	41953	42006	42745	42798	3.45e-16
X.camtschadalis	90.625	64	5	1	84699	84761	76359	76422	3.45e-16
X.camtschadalis	90.625	64	5	1	76359	76422	84699	84761	3.45e-16
X.camtschadalis	90.323	62	5	1	60768	60829	72221	72161	4.46e-15
X.camtschadalis	97.727	44	1	0	60784	60827	85662	85619	5.77e-14
X.conspersa	94.505	364	18	2	15489	15851	13877	14239	1.11e-159
X.conspersa	94.505	364	18	2	13877	14239	15489	15851	1.11e-159
X.conspersa	94.895	333	10	1	57169	57501	8221	8546	8.75e-146
X.conspersa	94.895	333	10	1	8221	8546	57169	57501	8.75e-146
X.conspersa	88.75	240	19	4	76879	77110	66891	67130	2.08e-77
X.conspersa	88.75	240	19	4	66891	67130	76879	77110	2.08e-77
X.conspersa	83.699	319	32	8	62552	62850	18850	19168	2.69e-76
X.conspersa	83.699	319	32	8	18850	19168	62552	62850	2.69e-76
X.conspersa	91.304	207	12	2	73370	73576	56659	56859	1.25e-74
X.conspersa	91.304	207	12	2	56659	56859	73370	73576	1.25e-74
X.conspersa	87.013	231	28	1	78593	78821	50831	51061	4.53e-69
X.conspersa	87.013	231	28	1	50831	51061	78593	78821	4.53e-69
X.conspersa	95.62	137	0	1	76610	76746	66778	66908	9.94e-56
X.conspersa	95.62	137	0	1	66778	66908	76610	76746	9.94e-56
X.conspersa	97.436	117	3	0	15750	15866	14243	14359	2.78e-51
X.conspersa	97.436	117	3	0	14243	14359	15750	15866	2.78e-51
X.conspersa	100	101	0	0	14243	14343	14138	14238	2.17e-47
X.conspersa	100	101	0	0	14138	14238	14243	14343	2.17e-47
X.conspersa	92.437	119	9	0	71169	71287	56544	56662	2.18e-42
X.conspersa	92.437	119	9	0	56544	56662	71169	71287	2.18e-42
X.conspersa	90.598	117	7	3	64103	64216	61126	61241	7.91e-37
X.conspersa	90.598	117	7	3	61126	61241	64103	64216	7.91e-37
X.conspersa	84.375	160	9	6	70570	70714	10701	10859	4.76e-34
X.conspersa	84.375	160	9	6	10701	10859	70570	70714	4.76e-34
X.conspersa	93.976	83	5	0	57965	58047	55300	55382	4.79e-29
X.conspersa	98.387	62	1	0	54825	54886	65628	65689	4.83e-24
X.conspersa	91.781	73	6	0	63095	63167	63017	63089	8.08e-22
X.conspersa	91.781	73	6	0	63017	63089	63095	63167	8.08e-22
X.conspersa	92.754	69	3	1	54817	54885	65118	65184	1.04e-20
X.conspersa	94.444	54	3	0	36775	36828	35973	36026	2.93e-16
X.conspersa	94.444	54	3	0	35973	36026	36775	36828	2.93e-16
X.conspersa	90.625	64	5	1	78593	78655	70461	70524	2.93e-16
X.conspersa	90.625	64	5	1	70461	70524	78593	78655	2.93e-16
X.conspersa	88.235	68	6	2	54817	54883	79579	79513	3.78e-15
X.conspersa	91.379	58	2	3	55417	55471	10833	10890	4.90e-14
X.conspersa	91.379	58	2	3	10833	10890	55417	55471	4.90e-14
X.desertorum	94.311	334	11	3	63144	63477	13324	13649	6.13e-143
X.desertorum	94.311	334	11	3	13324	13649	63144	63477	6.13e-143
X.desertorum	84.79	309	47	0	83692	84000	83224	83532	1.43e-84
X.desertorum	84.79	309	47	0	83224	83532	83692	84000	1.43e-84
X.desertorum	93.878	196	4	2	31857	32044	15499	15694	6.72e-78
X.desertorum	84.013	319	31	5	68538	68836	25035	25353	6.72e-78
X.desertorum	93.878	196	4	2	15499	15694	31857	32044	6.72e-78
X.desertorum	84.013	319	31	5	25035	25353	68538	68836	6.72e-78
X.desertorum	88.75	240	19	4	82822	83053	72837	73076	2.42e-77
X.desertorum	88.75	240	19	4	72837	73076	82822	83053	2.42e-77
X.desertorum	91.22	205	12	2	79381	79585	62634	62832	1.88e-73
X.desertorum	91.22	205	12	2	62634	62832	79381	79585	1.88e-73
X.desertorum	85.714	231	31	1	84752	84980	56851	57081	5.31e-64
X.desertorum	85.714	231	31	1	56851	57081	84752	84980	5.31e-64
X.desertorum	95.62	137	0	1	82553	82689	72724	72854	1.16e-55
X.desertorum	95.62	137	0	1	72724	72854	82553	82689	1.16e-55
X.desertorum	94.118	119	7	0	77135	77253	62519	62637	1.17e-45
X.desertorum	94.118	119	7	0	62519	62637	77135	77253	1.17e-45
X.desertorum	90.598	117	7	3	70074	70187	67104	67219	9.20e-37
X.desertorum	90.598	117	7	3	67104	67219	70074	70187	9.20e-37
X.desertorum	93.976	83	5	0	63941	64023	61269	61351	5.58e-29
X.desertorum	94.737	76	4	0	80000	80075	86540	86465	9.33e-27
X.desertorum	98.387	62	1	0	60825	60886	71562	71623	5.62e-24
X.desertorum	91.781	73	6	0	69081	69153	69003	69075	9.40e-22
X.desertorum	91.781	73	6	0	69003	69075	69081	69153	9.40e-22
X.desertorum	94.444	54	3	0	42818	42871	42026	42079	3.40e-16
X.desertorum	94.444	54	3	0	42026	42079	42818	42871	3.40e-16
X.desertorum	90.625	64	5	1	84752	84814	76417	76480	3.40e-16
X.desertorum	90.625	64	5	1	76417	76480	84752	84814	3.40e-16
X.desertorum	90.323	62	5	1	60824	60885	72277	72217	4.40e-15
X.desertorum	97.727	44	1	0	60840	60883	85716	85673	5.70e-14
X.desertorum	93.75	48	2	1	86269	86316	72264	72218	2.65e-12
X.durietzii	94.311	334	11	3	63085	63418	13320	13645	5.74e-143
X.durietzii	94.311	334	11	3	13320	13645	63085	63418	5.74e-143
X.durietzii	93.878	196	4	2	31905	32092	15487	15682	6.30e-78
X.durietzii	84.013	319	31	5	68479	68777	25108	25426	6.30e-78
X.durietzii	93.878	196	4	2	15487	15682	31905	32092	6.30e-78
X.durietzii	84.013	319	31	5	25108	25426	68479	68777	6.30e-78
X.durietzii	91.22	205	12	2	79341	79545	62575	62773	1.76e-73
X.durietzii	91.22	205	12	2	62575	62773	79341	79545	1.76e-73
X.durietzii	95.238	126	0	1	82513	82638	72665	72784	1.41e-49
X.durietzii	95.238	126	0	1	72665	72784	82513	82638	1.41e-49
X.durietzii	90.598	117	7	3	70015	70128	67045	67160	8.62e-37
X.durietzii	90.598	117	7	3	67045	67160	70015	70128	8.62e-37
X.durietzii	93.976	83	5	0	63882	63964	61210	61292	5.23e-29
X.durietzii	94.737	76	4	0	79960	80035	83064	82989	8.74e-27
X.durietzii	98.387	62	1	0	16266	16327	71503	71564	5.26e-24
X.durietzii	91.781	73	6	0	69022	69094	68944	69016	8.81e-22
X.durietzii	91.781	73	6	0	68944	69016	69022	69094	8.81e-22
X.durietzii	94.444	54	3	0	42861	42914	42075	42128	3.19e-16
X.durietzii	94.444	54	3	0	42075	42128	42861	42914	3.19e-16
X.durietzii	90.323	62	5	1	16265	16326	72218	72158	4.13e-15
X.orientalis	93.931	379	21	2	15379	15756	13872	14249	5.12e-163
X.orientalis	93.931	379	21	2	13872	14249	15379	15756	5.12e-163
X.orientalis	94.895	333	10	1	57085	57417	8224	8549	8.76e-146
X.orientalis	94.895	333	10	1	8224	8549	57085	57417	8.76e-146
X.orientalis	88.75	240	19	4	76797	77028	66807	67046	2.08e-77
X.orientalis	88.75	240	19	4	66807	67046	76797	77028	2.08e-77
X.orientalis	83.699	319	32	8	62468	62766	18757	19075	2.69e-76
X.orientalis	83.699	319	32	8	18757	19075	62468	62766	2.69e-76
X.orientalis	91.304	207	12	2	73288	73494	56575	56775	1.25e-74
X.orientalis	91.304	207	12	2	56575	56775	73288	73494	1.25e-74
X.orientalis	87.013	231	28	1	78511	78739	50747	50977	4.53e-69
X.orientalis	87.013	231	28	1	50747	50977	78511	78739	4.53e-69
X.orientalis	95.62	137	0	1	76528	76664	66694	66824	9.95e-56
X.orientalis	95.62	137	0	1	66694	66824	76528	76664	9.95e-56
X.orientalis	93.277	119	8	0	71087	71205	56460	56578	4.69e-44
X.orientalis	93.277	119	8	0	56460	56578	71087	71205	4.69e-44
X.orientalis	90.598	117	7	3	64019	64132	61042	61157	7.91e-37
X.orientalis	90.598	117	7	3	61042	61157	64019	64132	7.91e-37
X.orientalis	83.75	160	10	6	70488	70632	10696	10854	2.21e-32
X.orientalis	83.75	160	10	6	10696	10854	70488	70632	2.21e-32
X.orientalis	93.976	83	5	0	57881	57963	55216	55298	4.79e-29
X.orientalis	98.387	62	1	0	54741	54802	65544	65605	4.83e-24
X.orientalis	91.781	73	6	0	63011	63083	62933	63005	8.08e-22
X.orientalis	91.781	73	6	0	62933	63005	63011	63083	8.08e-22
X.orientalis	92.754	69	3	1	54733	54801	65034	65100	1.05e-20
X.orientalis	94.444	54	3	0	36696	36749	35894	35947	2.93e-16
X.orientalis	94.444	54	3	0	35894	35947	36696	36749	2.93e-16
X.orientalis	90.625	64	5	1	78511	78573	70379	70442	2.93e-16
X.orientalis	90.625	64	5	1	70379	70442	78511	78573	2.93e-16
X.orientalis	88.235	68	6	2	54733	54799	79498	79432	3.79e-15
X.orientalis	91.379	58	2	3	55333	55387	10828	10885	4.90e-14
X.orientalis	91.379	58	2	3	10828	10885	55333	55387	4.90e-14
X.protomatrae	93.684	380	20	4	20876	21253	19369	19746	2.80e-161
X.protomatrae	93.684	380	20	4	19369	19746	20876	21253	2.80e-161
X.protomatrae	94.294	333	12	3	62720	63052	12048	12373	2.23e-142
X.protomatrae	94.294	333	12	3	12048	12373	62720	63052	2.23e-142
X.protomatrae	88.75	240	18	5	82478	82709	72485	72723	8.78e-77
X.protomatrae	88.75	240	18	5	72485	72723	82478	82709	8.78e-77
X.protomatrae	91.707	205	11	2	79021	79225	62210	62408	4.08e-75
X.protomatrae	91.707	205	11	2	62210	62408	79021	79225	4.08e-75
X.protomatrae	83.175	315	33	8	68183	68477	27225	27539	2.46e-72
X.protomatrae	83.175	315	33	8	27225	27539	68183	68477	2.46e-72
X.protomatrae	87.013	231	28	2	84416	84644	56428	56658	5.32e-69
X.protomatrae	87.013	231	28	2	56428	56658	84416	84644	5.32e-69
X.protomatrae	100	137	0	0	82209	82345	72366	72502	2.48e-67
X.protomatrae	100	137	0	0	72366	72502	82209	82345	2.48e-67
X.protomatrae	93.277	119	8	0	76782	76900	62095	62213	5.51e-44
X.protomatrae	93.277	119	8	0	62095	62213	76782	76900	5.51e-44
X.protomatrae	94.872	78	4	0	63516	63593	60837	60914	7.28e-28
X.protomatrae	83.448	145	8	6	76198	76327	14543	14686	2.62e-27
X.protomatrae	83.448	145	8	6	14543	14686	76198	76327	2.62e-27
X.protomatrae	91.781	73	6	0	68722	68794	68644	68716	9.49e-22
X.protomatrae	91.781	73	6	0	68644	68716	68722	68794	9.49e-22
X.protomatrae	94.444	54	3	0	44948	45001	44146	44199	3.44e-16
X.protomatrae	94.444	54	3	0	44146	44199	44948	45001	3.44e-16
X.protomatrae	91.379	58	2	3	60954	61008	14660	14717	5.75e-14
X.protomatrae	91.379	58	2	3	14660	14717	60954	61008	5.75e-14
X.taractica	92.453	371	17	6	19072	19440	17565	17926	2.13e-147
X.taractica	92.453	371	17	6	17565	17926	19072	19440	2.13e-147
X.taractica	94.895	333	10	1	61094	61426	14691	15016	9.92e-146
X.taractica	94.895	333	10	1	14691	15016	61094	61426	9.92e-146
X.taractica	88.75	240	18	5	80924	81155	70910	71148	8.47e-77
X.taractica	88.75	240	18	5	70910	71148	80924	81155	8.47e-77
X.taractica	83.81	315	31	8	66558	66852	25434	25748	1.10e-75
X.taractica	83.81	315	31	8	25434	25748	66558	66852	1.10e-75
X.taractica	91.707	205	11	2	77467	77671	60584	60782	3.94e-75
X.taractica	91.707	205	11	2	60584	60782	77467	77671	3.94e-75
X.taractica	86.58	231	29	2	82862	83090	54802	55032	2.39e-67
X.taractica	100	137	0	0	80655	80791	70791	70927	2.39e-67
X.taractica	100	137	0	0	70791	70927	80655	80791	2.39e-67
X.taractica	86.58	231	29	2	54802	55032	82862	83090	2.39e-67
X.taractica	93.277	119	8	0	75199	75317	60469	60587	5.32e-44
X.taractica	93.277	119	8	0	60469	60587	75199	75317	5.32e-44
X.taractica	94.872	78	4	0	61890	61967	59211	59288	7.03e-28
X.taractica	82.759	145	9	6	74615	74744	17178	17321	1.18e-25
X.taractica	82.759	145	9	6	17178	17321	74615	74744	1.18e-25
X.taractica	91.781	73	6	0	67097	67169	67019	67091	9.15e-22
X.taractica	91.781	73	6	0	67019	67091	67097	67169	9.15e-22
X.taractica	94.444	54	3	0	43259	43312	42457	42510	3.32e-16
X.taractica	94.444	54	3	0	42457	42510	43259	43312	3.32e-16
X.taractica	92.308	52	2	2	59328	59377	17295	17346	7.18e-13
X.taractica	92.308	52	2	2	17295	17346	59328	59377	7.18e-13
X.tinctina	94.595	333	11	1	57124	57456	8224	8549	4.08e-144
X.tinctina	94.595	333	11	1	8224	8549	57124	57456	4.08e-144
X.tinctina	92.933	283	18	2	15492	15773	13880	14161	1.18e-114
X.tinctina	92.933	283	18	2	13880	14161	15492	15773	1.18e-114
X.tinctina	97.512	201	3	2	15669	15867	14162	14362	4.38e-94
X.tinctina	97.512	201	3	2	14162	14362	15669	15867	4.38e-94
X.tinctina	88.75	240	19	4	76829	77060	66837	67076	2.08e-77
X.tinctina	88.75	240	19	4	66837	67076	76829	77060	2.08e-77
X.tinctina	83.699	319	32	8	62507	62805	18836	19154	2.69e-76
X.tinctina	83.699	319	32	8	18836	19154	62507	62805	2.69e-76
X.tinctina	90.821	207	13	2	73317	73523	56614	56814	5.83e-73
X.tinctina	90.821	207	13	2	56614	56814	73317	73523	5.83e-73
X.tinctina	87.013	231	28	1	78562	78790	50787	51017	4.54e-69
X.tinctina	87.013	231	28	1	50787	51017	78562	78790	4.54e-69
X.tinctina	95.62	137	0	1	76557	76693	66724	66854	9.96e-56
X.tinctina	95.62	137	0	1	66724	66854	76557	76693	9.96e-56
X.tinctina	100	107	0	0	14160	14266	14055	14161	1.00e-50
X.tinctina	100	107	0	0	14055	14161	14160	14266	1.00e-50
X.tinctina	93.277	119	8	0	71116	71234	56499	56617	4.70e-44
X.tinctina	93.277	119	8	0	56499	56617	71116	71234	4.70e-44
X.tinctina	90.598	117	7	3	64057	64170	61081	61196	7.92e-37
X.tinctina	90.598	117	7	3	61081	61196	64057	64170	7.92e-37
X.tinctina	83.75	160	10	6	70517	70661	10704	10862	2.22e-32
X.tinctina	83.75	160	10	6	10704	10862	70517	70661	2.22e-32
X.tinctina	93.976	83	5	0	57920	58002	55255	55337	4.80e-29
X.tinctina	98.387	62	1	0	54780	54841	65582	65643	4.83e-24
X.tinctina	91.781	73	6	0	63050	63122	62972	63044	8.09e-22
X.tinctina	91.781	73	6	0	62972	63044	63050	63122	8.09e-22
X.tinctina	92.754	69	3	1	54772	54840	65072	65138	1.05e-20
X.tinctina	94.444	54	3	0	36747	36800	35945	35998	2.93e-16
X.tinctina	94.444	54	3	0	35945	35998	36747	36800	2.93e-16
X.tinctina	90.625	64	5	1	78562	78624	70408	70471	2.93e-16
X.tinctina	90.625	64	5	1	70408	70471	78562	78624	2.93e-16
X.tinctina	88.235	68	6	2	54772	54838	79549	79483	3.79e-15
X.tinctina	91.379	58	2	3	55372	55426	10836	10893	4.90e-14
X.tinctina	91.379	58	2	3	10836	10893	55372	55426	4.90e-14
X.viriduloumbrina	93.158	380	22	4	21003	21380	19496	19873	6.09e-158
X.viriduloumbrina	93.158	380	22	4	19496	19873	21003	21380	6.09e-158
X.viriduloumbrina	88.75	240	18	5	84022	84253	74042	74280	8.83e-77
X.viriduloumbrina	88.75	240	18	5	74042	74280	84022	84253	8.83e-77
X.viriduloumbrina	83.81	315	31	8	68462	68756	27369	27683	1.14e-75
X.viriduloumbrina	83.81	315	31	8	27369	27683	68462	68756	1.14e-75
X.viriduloumbrina	91.707	205	11	2	80565	80769	62479	62677	4.11e-75
X.viriduloumbrina	91.707	205	11	2	62479	62677	80565	80769	4.11e-75
X.viriduloumbrina	87.013	231	28	2	85960	86188	56697	56927	5.35e-69
X.viriduloumbrina	87.013	231	28	2	56697	56927	85960	86188	5.35e-69
X.viriduloumbrina	100	137	0	0	83753	83889	73923	74059	2.49e-67
X.viriduloumbrina	100	137	0	0	73923	74059	83753	83889	2.49e-67
X.viriduloumbrina	93.277	119	8	0	78339	78457	62364	62482	5.54e-44
X.viriduloumbrina	93.277	119	8	0	62364	62482	78339	78457	5.54e-44
X.viriduloumbrina	85.119	168	11	6	77730	77884	14607	14773	5.58e-39
X.viriduloumbrina	85.119	168	11	6	14607	14773	77730	77884	5.58e-39
X.viriduloumbrina	94.872	78	4	0	63785	63862	61106	61183	7.32e-28
X.viriduloumbrina	91.781	73	6	0	69001	69073	68923	68995	9.54e-22
X.viriduloumbrina	91.781	73	6	0	68923	68995	69001	69073	9.54e-22
X.viriduloumbrina	94.444	54	3	0	45150	45203	44348	44401	3.46e-16
X.viriduloumbrina	94.444	54	3	0	44348	44401	45150	45203	3.46e-16
X.viriduloumbrina	92.308	52	2	2	61223	61272	14747	14798	7.48e-13
X.viriduloumbrina	92.308	52	2	2	14747	14798	61223	61272	7.48e-13
X.weberi	94.311	334	11	3	63139	63472	13320	13645	6.17e-143
X.weberi	94.311	334	11	3	13320	13645	63139	63472	6.17e-143
X.weberi	93.878	196	4	2	31834	32021	15495	15690	6.77e-78
X.weberi	84.013	319	31	5	68533	68831	25037	25355	6.77e-78
X.weberi	93.878	196	4	2	15495	15690	31834	32021	6.77e-78
X.weberi	84.013	319	31	5	25037	25355	68533	68831	6.77e-78
X.weberi	88.75	240	19	4	83966	84197	73962	74201	2.43e-77
X.weberi	88.75	240	19	4	73962	74201	83966	84197	2.43e-77
X.weberi	91.707	205	11	2	80525	80729	62629	62827	4.07e-75
X.weberi	91.707	205	11	2	62629	62827	80525	80729	4.07e-75
X.weberi	86.147	231	30	1	85892	86120	56846	57076	1.15e-65
X.weberi	86.147	231	30	1	56846	57076	85892	86120	1.15e-65
X.weberi	95.62	137	0	1	83697	83833	73849	73979	1.17e-55
X.weberi	95.62	137	0	1	73849	73979	83697	83833	1.17e-55
X.weberi	92.437	119	9	0	78260	78378	62514	62632	2.56e-42
X.weberi	92.437	119	9	0	62514	62632	78260	78378	2.56e-42
X.weberi	90.598	117	7	3	70069	70182	67099	67214	9.27e-37
X.weberi	90.598	117	7	3	67099	67214	70069	70182	9.27e-37
X.weberi	93.976	83	5	0	63936	64018	61264	61346	5.62e-29
X.weberi	94.737	76	4	0	81144	81219	87682	87607	9.40e-27
X.weberi	98.387	62	1	0	60820	60881	71557	71618	5.66e-24
X.weberi	91.781	73	6	0	69076	69148	68998	69070	9.46e-22
X.weberi	91.781	73	6	0	68998	69070	69076	69148	9.46e-22
X.weberi	94.444	54	3	0	42796	42849	42004	42057	3.43e-16
X.weberi	94.444	54	3	0	42004	42057	42796	42849	3.43e-16
X.weberi	90.625	64	5	1	85892	85954	77542	77605	3.43e-16
X.weberi	90.625	64	5	1	77542	77605	85892	85954	3.43e-16
X.weberi	90.323	62	5	1	60819	60880	73402	73342	4.43e-15
X.weberi	97.727	44	1	0	60835	60878	86855	86812	5.74e-14
X.wyomingica	94.311	334	11	3	63169	63502	13320	13645	6.20e-143
X.wyomingica	94.311	334	11	3	13320	13645	63169	63502	6.20e-143
X.wyomingica	93.878	196	4	2	31832	32019	15487	15682	6.80e-78
X.wyomingica	84.013	319	31	5	68563	68861	25035	25353	6.80e-78
X.wyomingica	93.878	196	4	2	15487	15682	31832	32019	6.80e-78
X.wyomingica	84.013	319	31	5	25035	25353	68563	68861	6.80e-78
X.wyomingica	88.75	240	19	4	82866	83097	72862	73101	2.45e-77
X.wyomingica	88.75	240	19	4	72862	73101	82866	83097	2.45e-77
X.wyomingica	90.732	205	13	2	79425	79629	62659	62857	8.86e-72
X.wyomingica	90.732	205	13	2	62659	62857	79425	79629	8.86e-72
X.wyomingica	86.147	231	30	1	84792	85020	56876	57106	1.15e-65
X.wyomingica	86.147	231	30	1	56876	57106	84792	85020	1.15e-65
X.wyomingica	95.62	137	0	1	82597	82733	72749	72879	1.17e-55
X.wyomingica	95.62	137	0	1	72749	72879	82597	82733	1.17e-55
X.wyomingica	92.437	119	9	0	77160	77278	62544	62662	2.57e-42
X.wyomingica	92.437	119	9	0	62544	62662	77160	77278	2.57e-42
X.wyomingica	90.598	117	7	3	70099	70212	67129	67244	9.31e-37
X.wyomingica	90.598	117	7	3	67129	67244	70099	70212	9.31e-37
X.wyomingica	93.976	83	5	0	63966	64048	61294	61376	5.64e-29
X.wyomingica	94.737	76	4	0	80044	80119	86581	86506	9.44e-27
X.wyomingica	98.387	62	1	0	60850	60911	71587	71648	5.68e-24
X.wyomingica	91.781	73	6	0	69106	69178	69028	69100	9.51e-22
X.wyomingica	91.781	73	6	0	69028	69100	69106	69178	9.51e-22
X.wyomingica	94.444	54	3	0	42794	42847	42002	42055	3.44e-16
X.wyomingica	94.444	54	3	0	42002	42055	42794	42847	3.44e-16
X.wyomingica	90.625	64	5	1	84792	84854	76442	76505	3.44e-16
X.wyomingica	90.625	64	5	1	76442	76505	84792	84854	3.44e-16
X.wyomingica	90.323	62	5	1	60849	60910	72302	72242	4.46e-15
X.wyomingica	97.727	44	1	0	60865	60908	85754	85711	5.76e-14

## Sheet: Table S5
Supplementary Table S5 Scattered repeats in the eleven Xanthoparmelia mitogenomes using Reputer
X.camtschadalis								X.conspersa								X.desertorum								X.durietzii								X.orientalis								X.protomatrae								X.taractica
Type	From	To	From	To	Length	Evalue		Type	From	To	From	To	Length	Evalue		Type	From	To	From	To	Length	Evalue		Type	From	To	From	To	Length	Evalue		Type	From	To	From	To	Length	Evalue		Type	From	To	From	To	Length	Evalue		Type	From
F	13448	13633	63225	63410	186	6.47e-96		F	13968	14238	15580	15850	271	1.14e-146		F	13453	13638	63281	63466	186	6.39e-96		F	13449	16014	34	63222	186	5.99e-96		F	13969	14238	15476	15745	270	4.51e-146		F	19446	19729	20953	40681	284	2.3e-154		F	17707
F	13501	13643	63278	63420	143	1.61e-72		F	14023	14238	15635	15850	216	1.09e-118		F	13506	13648	63334	63476	143	1.59e-72		F	13502	15965	34	63275	143	1.49e-72		F	14018	14238	15525	15745	221	3.57e-119		F	19466	19735	20973	40707	270	5.3e-146		F	14820
F	72682	72797	82520	82635	116	3.17e-61		F	14053	14238	15665	15850	186	1.93e-103		F	72738	72853	82573	82688	116	3.13e-61		F	15568	15955	34	31978	114	2.72e-55		F	14048	14248	15555	15755	201	6.46e-105		F	19545	19735	21052	40786	191	3.61e-101		F	14812
F	15575	15688	31856	31969	114	2.94e-55		F	8350	8545	57305	57500	196	6.15e-102		F	15580	15693	31930	32043	114	2.9e-55		F	72679	57611	34	82533	105	1.23e-54		F	8353	8548	57221	57416	196	6.14e-102		F	72365	72501	82208	154708	137	7.17e-74		F	17725
F	13541	13643	63318	63420	103	6.57e-51		F	8342	8535	57297	57490	194	9.54e-101		F	13546	13648	63374	63476	103	6.48e-51		F	13542	57559	34	63315	103	6.07e-51		F	8405	8548	57273	57416	144	3.46e-73		F	19605	19735	21112	40846	131	1.15e-67		F	17747
F	15595	15688	31876	31969	94	5.57e-48		F	8402	8545	57357	57500	144	3.46e-73		F	72859	72966	82844	82951	108	1.13e-49		F	15588	76778	34	31998	94	5.15e-48		F	66708	66823	76548	76663	116	2.69e-61		F	12229	12362	62908	75269	134	4.86e-65		F	17695
F	13440	13539	63217	63316	100	5.94e-45		F	66792	66907	76630	76745	116	2.69e-61		F	15600	15693	31950	32043	94	5.5e-48		F	13441	57429	34	63214	100	5.49e-45		F	8327	8444	57195	57312	118	1.21e-55		F	12177	12300	62856	75155	124	4.03e-59		F	70790
F	5535	5620	5559	5644	86	3.65e-43		F	8324	8441	57279	57396	118	1.21e-55		F	13445	13544	63273	63372	100	5.86e-45		F	5536	57445	34	5560	86	3.38e-43		F	8345	8461	57213	57329	117	4.72e-55		F	12151	12268	62830	75097	118	1.42e-55		F	14872
F	13337	13418	63106	63187	82	2.79e-36		F	14242	14358	15749	15865	117	4.73e-55		F	5534	5619	5558	5643	86	3.6e-43		P	77366	57518	34	77703	84	1.36e-39		F	8446	8548	57314	57416	103	5.57e-51		F	12169	12285	62848	75132	117	5.54e-55		R	69651
F	13422	13498	63199	63275	77	2.52e-33		F	14137	14237	14242	14342	101	2.89e-52		P	29904	29989	47719	47804	86	1.19e-38		F	13338	77033	34	63103	82	2.58e-36		F	66829	66936	76819	76926	108	9.71e-50		F	12270	12372	62949	75320	103	1.01e-46		R	69658
F	13346	13418	63115	63187	73	5.37e-33		F	8443	8545	57398	57500	103	5.58e-51		F	72885	72966	82870	82951	82	2.27e-38		F	24832	15651	34	24905	74	5.67e-36		F	13948	14046	15455	15553	99	1.96e-44		P	79639	79735	86196	165930	97	3.63e-45		F	69651
F	15493	15563	31782	31852	71	8.35e-32		F	66913	67020	76901	77008	108	9.73e-50		F	13342	13423	63162	63243	82	2.76e-36		F	62605	57501	34	79371	83	5.36e-35		F	8463	8548	57331	57416	86	3.1e-43		F	62228	62322	79039	141360	95	5.19e-42		F	14794
F	24839	24905	24845	24911	67	1e-31		F	13953	14051	15565	15663	99	1.96e-44		F	62518	62600	77134	77216	83	5.72e-35		F	13423	73494	34	63196	77	2.33e-33		F	56593	56687	73306	73400	95	4.42e-42		F	12287	12372	62966	75337	86	1.2e-38		R	69651
F	62577	62653	79327	79403	77	1.89e-31		F	66939	67020	76927	77008	82	1.96e-38		F	13427	13503	63255	63331	77	2.49e-33		F	13347	23720	34	63112	73	4.96e-33		F	23558	23636	23564	23642	79	5.08e-39		F	62240	62326	79051	141376	87	2.6e-37		R	69666
F	67054	67130	70024	70100	77	1.89e-31		F	8239	8323	57187	57271	85	3.99e-38		F	13351	13423	63171	63243	73	5.3e-33		F	24837	77007	34	24904	68	2.32e-32		F	66855	66936	76845	76926	82	1.95e-38		P	70754	70829	86198	157026	76	3.81e-37		F	69651
P	77370	77439	77693	77762	70	3.29e-31		F	20810	20884	71700	71774	75	1.3e-36		F	15498	15568	31856	31926	71	8.24e-32		F	24904	57271	34	24910	68	2.32e-32		F	8242	8326	57103	57187	85	3.98e-38		F	70754	70836	79658	150493	83	7.13e-37		F	14913
P	79946	80015	86419	86488	70	3.41e-29		F	56689	56771	73400	73482	83	4.93e-35		F	62535	62611	77151	77227	77	1.87e-31		F	15486	73490	34	31904	71	7.72e-32		F	56605	56691	73318	73404	87	2.22e-37		F	12066	12150	62738	74887	85	3.88e-36		R	69651
F	25184	25256	68605	68677	73	4.11e-29		F	8248	8323	57196	57271	76	7.42e-35		F	62633	62709	79380	79456	77	1.87e-31		F	24832	71766	34	24838	67	9.28e-32		F	20717	20791	71618	71692	75	1.3e-36		P	31972	32045	67791	99835	74	6.1e-36		R	69674
F	62462	62534	77076	77148	73	4.11e-29		F	23643	23709	23649	23715	67	8.53e-32		F	67110	67186	70080	70156	77	1.87e-31		F	24832	23714	34	24911	67	9.28e-32		F	23558	23630	23570	23642	73	2.08e-35		P	77375	77455	83842	161296	81	1.09e-35		F	69651
F	5535	5596	5583	5644	62	1.03e-28		F	61132	61208	64109	64185	77	1.61e-31		P	79999	80068	86470	86539	70	3.36e-29		F	62574	57262	34	79340	77	1.75e-31		F	8251	8326	57112	57187	76	7.41e-35		F	12075	12146	62747	74892	72	2.11e-32		R	69651
R	71557	71618	71557	71618	62	1.03e-28		F	20819	20882	74010	74073	64	5.46e-30		F	25177	25249	68661	68733	73	4.06e-29		F	67051	23708	34	70021	77	1.75e-31		F	23558	23624	23576	23642	67	8.52e-32		F	12302	12372	62981	75352	71	8.32e-32		P	78085
F	61223	61294	63895	63966	72	1.58e-28		F	71709	71772	74010	74073	64	5.46e-30		F	5534	5595	5582	5643	62	1.01e-28		P	79959	64177	34	82994	70	3.15e-29		F	61048	61124	64025	64101	77	1.6e-31		F	62209	62285	79020	141304	77	1.88e-31		F	17647
F	24839	24899	24851	24911	61	4.11e-28		R	20870	20932	20870	20932	63	2.18e-29		R	71613	71674	71613	71674	62	1.01e-28		F	25250	74054	34	68602	73	3.81e-29		F	20726	20789	73928	73991	64	5.45e-30		F	66682	66758	69718	136475	77	1.88e-31		F	60602
F	72803	72870	82791	82858	68	5.14e-28		F	18992	19064	62675	62747	73	3.5e-29		F	61279	61350	63951	64022	72	1.56e-28		F	5536	74054	34	5584	62	9.5e-29		F	71627	71690	73928	73991	64	5.45e-30		R	71273	71338	71273	142610	66	4e-31		R	69682
F	62608	62678	79358	79428	71	6.05e-28		F	56543	56615	71168	71240	73	3.5e-29		F	62664	62734	79411	79481	71	5.97e-28		F	24843	20901	34	24904	62	9.5e-29		R	20777	20839	20777	20839	63	2.18e-29		F	70745	70817	85969	156785	73	5.77e-31		F	69651
R	71562	71621	71562	71621	60	1.64e-27		F	55310	55381	57975	58046	72	1.34e-28		R	71618	71677	71618	71677	60	1.62e-27		F	24904	62735	34	24916	62	9.5e-29		F	18899	18971	62591	62663	73	3.49e-29		F	67810	67873	86234	154106	64	6.4e-30		R	69651
F	25198	25267	68619	68688	70	2.32e-27		R	9873	9933	9873	9933	61	3.5e-28		F	25191	25260	68675	68744	70	2.29e-27		R	71554	71230	34	71554	62	9.5e-29		F	56459	56531	71086	71158	73	3.49e-29		F	79652	79721	85972	165692	70	3.4e-29		F	14709
F	60768	60829	71505	71566	62	1.91e-26		F	23643	23703	23655	23715	61	3.5e-28		F	62758	62826	79511	79579	69	8.76e-27		F	61220	58033	34	63892	72	1.46e-28		F	55226	55297	57891	57962	72	1.34e-28		P	85972	86041	86210	172250	70	3.4e-29		F	78098
F	62488	62555	77102	77169	68	3.39e-26		F	19006	19075	62689	62758	70	1.97e-27		F	60824	60885	71561	71622	62	1.89e-26		F	24832	23702	34	24844	61	3.8e-28		F	23558	23618	23582	23642	61	3.49e-28		F	27000	27072	27006	54077	73	4.1e-29		F	60614
F	71557	71613	71565	71621	57	1.05e-25		F	9851	9919	9867	9935	69	7.55e-27		F	71613	71669	71621	71677	57	1.04e-25		F	24832	73427	34	24917	61	3.8e-28		F	56574	56644	73287	73357	71	5.13e-28		F	27000	27072	27012	54083	73	4.1e-29		R	69690
F	25215	25280	68636	68701	66	4.96e-25		R	9855	9923	9867	9935	69	7.55e-27		F	62550	62616	77166	77232	67	1.28e-25		R	71559	62743	34	71559	60	1.52e-27		F	18913	18982	62605	62674	70	1.97e-27		F	27000	27072	27018	54089	73	4.1e-29		F	69651
F	62479	62544	77093	77158	66	4.96e-25		F	9859	9927	9867	9935	69	7.55e-27		F	77425	77487	77764	77826	63	4.46e-25		F	25264	65665	34	68616	70	2.14e-27		F	54740	54801	65543	65604	62	1.62e-26		F	27363	27435	68302	95736	73	4.1e-29		F	75751
F	67073	67138	70043	70108	66	4.96e-25		R	9863	9931	9867	9935	69	7.55e-27		F	25208	25273	68692	68757	66	4.9e-25		P	29963	20889	34	47763	69	8.21e-27		R	20775	20832	20775	20832	58	2.23e-26		F	62094	62166	76781	138946	73	4.1e-29		R	69651
F	24839	24893	24857	24911	55	1.68e-24		F	56783	56851	73500	73568	69	7.55e-27		F	67129	67194	70099	70164	66	4.9e-25		F	16265	20894	34	71502	62	1.77e-26		F	20775	20830	20784	20839	56	3.57e-25		P	29189	29253	77394	106646	65	3.12e-28		F	25586
R	71557	71610	71557	71610	54	6.73e-24		F	54824	54885	65627	65688	62	1.63e-26		F	24844	24898	24850	24904	55	1.66e-24		F	71554	65658	34	71562	57	9.73e-26		F	65044	65099	65548	65603	56	3.57e-25		R	13700	13760	13700	27459	61	4.1e-28		F	14718
R	71570	71621	71570	71621	52	1.08e-22		R	20868	20925	20868	20925	58	2.24e-26		R	71613	71666	71613	71666	54	6.65e-24		F	24849	62752	34	24904	56	3.89e-25		F	18930	18995	62622	62687	66	4.21e-25		P	29196	29266	29196	58461	71	6.03e-28		P	83784
F	62596	62653	79346	79403	58	3.91e-22		R	9879	9935	9879	9935	57	8.95e-26		F	83274	83336	83742	83804	63	2.72e-23		F	24904	71233	34	24922	56	3.89e-25		F	56476	56541	71103	71168	66	4.21e-25		F	60843	60913	63522	124434	71	6.03e-28		R	69698
F	68950	69010	69028	69088	61	3.99e-22		F	10700	10759	70569	70628	60	2.52e-25		R	71626	71677	71626	71677	52	1.06e-22		F	25281	64174	34	68633	66	4.59e-25		F	61067	61132	64044	64109	66	4.21e-25		F	70754	70817	85978	156794	64	1.23e-27		F	69651
F	24839	24887	24863	24911	49	6.9e-21		F	20868	20923	20877	20932	56	3.58e-25		F	62652	62709	79399	79456	58	3.86e-22		F	67070	18680	34	70040	66	4.59e-25		F	18566	18620	18572	18626	55	1.43e-24		R	71280	71339	71280	142618	60	1.64e-27		F	60583
F	71557	71605	71573	71621	49	6.9e-21		F	65128	65183	65632	65687	56	3.58e-25		F	69006	69066	69084	69144	61	3.94e-22		F	24832	23696	34	24850	55	1.56e-24		F	23558	23612	23588	23642	55	1.43e-24		F	31981	32043	85338	117380	63	4.84e-27		F	65057
F	83221	83278	83689	83746	58	2.19e-20		F	19023	19088	62706	62771	66	4.22e-25		F	24844	24892	24856	24904	49	6.81e-21		F	24832	65717	34	24923	55	1.56e-24		R	65595	65656	65595	65656	62	1.48e-24		P	67793	67855	85338	153192	63	4.84e-27		R	69651
F	60783	60829	71520	71566	47	1.1e-19		F	56560	56625	71185	71250	66	4.22e-25		F	29743	29791	29749	29797	49	6.81e-21		R	71554	20892	34	71554	54	6.23e-24		R	20786	20839	20786	20839	54	5.72e-24		F	71273	71331	71281	142611	59	6.55e-27		F	66185
R	71557	71602	71557	71602	46	4.41e-19		F	61151	61216	64128	64193	66	4.22e-25		F	71613	71661	71629	71677	49	6.81e-21		R	71567	70605	34	71567	52	9.97e-23		F	10695	10754	70487	70546	60	2.22e-23		F	27377	27445	68316	95760	69	8.84e-27		F	25209
F	56804	56858	84708	84762	55	1.19e-18		F	23643	23697	23661	23715	55	1.43e-24		F	62774	62831	79527	79584	58	2.16e-20		F	62593	65718	34	79359	58	3.62e-22		R	65600	65659	65600	65659	60	2.22e-23		R	71273	71330	71273	142602	58	2.62e-26		F	25209
P	71518	71565	79954	80001	48	3.97e-18		R	65679	65740	65679	65740	62	1.49e-24		F	83283	83336	83751	83804	54	8.56e-20		F	62491	9980	34	77107	61	3.69e-22		R	9876	9928	9876	9928	53	2.29e-23		F	27002	27066	27026	54091	65	3e-26		F	25209
F	71518	71565	86433	86480	48	3.97e-18		R	9851	9915	9867	9931	65	1.61e-24		F	60839	60885	71576	71622	47	1.09e-19		F	68947	65154	34	69025	61	3.69e-22		F	54745	54800	65044	65099	56	6e-23		F	27008	27072	27026	54097	65	3e-26		F	25572
F	72862	72909	82851	82898	48	3.97e-18		R	20879	20932	20879	20932	54	5.73e-24		R	71613	71658	71613	71658	46	4.36e-19		F	24855	55113	34	24904	50	1.59e-21		P	41618	41676	54997	55055	59	8.6e-23		F	62120	62187	76807	138993	68	3.38e-26		F	60468
F	41952	42005	42744	42797	54	4.51e-18		F	9851	9911	9875	9935	61	5.76e-24		F	56860	56914	84761	84815	55	1.18e-18		F	24904	78635	34	24928	50	1.59e-21		F	50749	50810	78513	78574	62	8.91e-23		F	72507	72574	82500	155073	68	3.38e-26		F	6931
F	83230	83283	83698	83751	54	4.51e-18		R	65684	65743	65684	65743	60	2.23e-23		P	71574	71621	80007	80054	48	3.92e-18		F	24832	71240	34	24856	49	6.38e-21		F	56491	56552	71118	71179	62	8.91e-23		R	13706	13762	13706	27467	57	1.05e-25		F	76307
P	71511	71554	72170	72213	44	7.06e-18		F	54829	54884	65128	65183	56	6.01e-23		F	71574	71621	86484	86531	48	3.92e-18		F	24832	9990	34	24929	49	6.38e-21		F	9854	9914	9870	9930	61	3.39e-22		P	29198	29253	77394	106646	56	4.19e-25		F	59217
R	71578	71621	71578	71621	44	7.06e-18		F	50833	50894	78595	78656	62	8.92e-23		F	42025	42078	42817	42870	54	4.45e-18		F	71554	9990	34	71570	49	6.38e-21		R	9858	9918	9870	9930	61	3.39e-22		F	62111	62176	76798	138973	66	4.94e-25		R	69706
F	62718	62770	79474	79526	53	1.7e-17		F	56575	56635	71200	71260	61	3.4e-22		P	71567	71610	72226	72269	44	6.97e-18		F	16280	9990	34	71517	47	1.02e-19		F	9862	9922	9870	9930	61	3.39e-22		F	66701	66766	69737	136502	66	4.94e-25		F	69651
F	24839	24881	24869	24911	43	2.82e-17		F	56658	56718	73369	73429	61	3.4e-22		R	71634	71677	71634	71677	44	6.97e-18		F	62476	63134	34	77092	56	2.91e-19		F	62936	62996	63014	63074	61	3.39e-22		P	67810	67868	79639	147506	59	1.16e-24		F	66163
P	71518	71560	85621	85663	43	2.82e-17		F	63020	63080	63098	63158	61	3.4e-22		F	24844	24886	24862	24904	43	2.79e-17		R	71554	41730	34	71554	46	4.08e-19		F	23753	23806	41624	41677	54	9.26e-22		F	13700	13754	13708	27461	55	1.68e-24		F	69129
P	60783	60828	79954	79999	46	6.09e-17		F	65679	65735	65687	65743	57	1.29e-21		F	29743	29785	29755	29797	43	2.79e-17		P	71515	65715	34	79967	48	3.67e-18		F	65595	65651	65603	65659	57	1.28e-21		P	31972	32026	86234	118259	55	1.68e-24		F	69129
F	60783	60828	86435	86480	46	6.09e-17		P	23819	23878	55081	55140	60	1.29e-21		P	71574	71616	85675	85717	43	2.79e-17		F	71515	55115	34	83008	48	3.67e-18		P	23746	23805	54997	55056	60	1.29e-21		F	27014	27078	27026	54103	65	1.89e-24		P	69129
F	79959	80004	85621	85666	46	6.09e-17		F	56799	56858	73516	73575	60	1.29e-21		P	60839	60884	80007	80052	46	6.01e-17		F	42074	42163	34	42860	54	4.17e-18		P	23759	23808	42065	42114	50	1.46e-21		F	27020	27084	27026	54109	65	1.89e-24		R	69651
F	26043	26094	67246	67297	52	6.43e-17		P	23832	23881	42150	42199	50	1.47e-21		F	60839	60884	86486	86531	46	6.01e-17		F	24861	76975	34	24904	44	6.53e-18		F	66887	66936	76877	76926	50	1.46e-21		F	27000	27060	27030	54089	61	6.75e-24		F	60494
F	72829	72870	82817	82858	42	1.13e-16		F	66971	67020	76959	77008	50	1.47e-21		F	80012	80057	85675	85720	46	6.01e-17		F	24904	9978	34	24934	44	6.53e-18		R	9882	9930	9882	9930	49	5.85e-21		F	79652	79715	85338	165052	64	7.2e-24		F	70932
P	85621	85665	86431	86475	45	2.38e-16		F	9867	9919	9883	9935	53	3.64e-21		F	26036	26087	67302	67353	52	6.35e-17		P	71508	18674	34	72167	44	6.53e-18		F	18566	18614	18578	18626	49	5.85e-21		P	85338	85401	86216	171616	64	7.2e-24		F	25209
F	25089	25139	68529	68579	51	2.42e-16		F	56670	56728	73381	73439	59	4.91e-21		F	62783	62831	79536	79584	49	7.21e-17		R	71575	20871	34	71575	44	6.53e-18		R	20775	20823	20775	20823	49	5.85e-21		R	13700	13752	13700	27451	53	2.68e-23		F	25209
F	67091	67138	70061	70108	48	2.8e-16		R	9887	9935	9887	9935	49	5.86e-21		P	85675	85719	86482	86526	45	2.35e-16		P	29963	23690	34	29963	53	1.58e-17		F	23558	23606	23594	23642	49	5.85e-21		F	31974	32026	79645	111670	53	2.68e-23		P	47988
P	60783	60823	85621	85661	41	4.52e-16		R	20868	20916	20868	20916	49	5.86e-21		F	25082	25132	68585	68635	51	2.39e-16		F	62715	9982	34	79487	53	1.58e-17		R	9854	9910	9870	9926	57	7.06e-20		R	13682	13744	13700	27443	63	2.74e-23		F	60485
F	71557	71597	71581	71621	41	4.52e-16		F	23643	23691	23667	23715	49	5.86e-21		F	67147	67194	70117	70164	48	2.76e-16		F	24832	65701	34	24862	43	2.61e-17		R	65595	65648	65595	65648	54	7.36e-20		F	13684	13746	13700	27445	63	2.74e-23		F	65076
F	56580	56629	63089	63138	50	9.12e-16		F	9847	9903	9879	9935	57	7.07e-20		P	60839	60879	85675	85715	41	4.46e-16		F	24832	20885	34	24935	43	2.61e-17		F	20775	20821	20793	20839	47	9.36e-20		F	72566	72628	82560	155187	63	2.74e-23		P	66185
F	56967	57016	84869	84918	50	9.12e-16		R	9851	9907	9867	9923	57	7.07e-20		F	71613	71653	71637	71677	41	4.46e-16		P	16280	65650	34	79967	46	5.63e-17		F	54755	54801	65558	65604	47	9.36e-20		F	29198	29253	83848	113100	56	7.05e-23		P	28855
F	72944	72993	82927	82976	50	9.12e-16		R	65679	65732	65679	65732	54	7.38e-20		F	56636	56685	63145	63194	50	9.01e-16		F	16280	51457	34	83010	46	5.63e-17		P	23753	23808	51347	51402	56	2.67e-19		P	29209	29264	83848	113111	56	7.05e-23		R	16343
F	41962	42005	42754	42797	44	9.32e-16		F	20868	20914	20886	20932	47	9.38e-20		F	73001	73050	82980	83029	50	9.01e-16		F	26109	9982	34	67243	52	5.95e-17		F	9854	9906	9878	9930	53	2.84e-19		F	56430	56491	84418	140908	62	1.05e-22		F	70991
P	60774	60817	72170	72213	44	9.32e-16		F	54839	54885	65642	65688	47	9.38e-20		F	42035	42078	42827	42870	44	9.2e-16		F	25155	65144	34	68526	51	2.24e-16		F	54755	54800	65054	65099	46	3.75e-19		R	71288	71339	71288	142626	52	1.07e-22		F	17860
F	62727	62775	79483	79531	49	3.43e-15		P	23826	23881	51431	51486	56	2.68e-19		P	60830	60873	72226	72269	44	9.2e-16		F	67088	20883	34	70058	48	2.59e-16		R	20795	20839	20795	20839	45	1.5e-18		F	13678	13738	13702	27439	61	3.98e-22		R	69714
F	13336	13381	56596	56641	46	4.11e-15		F	56720	56775	73431	73486	56	2.68e-19		R	29949	29995	29949	29995	47	1.06e-15		F	71554	42161	34	71578	41	4.18e-16		P	41630	41677	42067	42114	48	3.37e-18		F	68647	68707	68725	137431	61	3.98e-22		F	16321
F	62696	62743	79452	79499	48	1.29e-14		F	54839	54884	65138	65183	46	3.75e-19		F	13341	13386	56652	56697	46	4.06e-15		F	56696	65706	34	63086	50	8.44e-16		F	65596	65643	65612	65659	48	3.37e-18		F	71273	71323	71289	142611	51	4.3e-22		R	16325
F	83341	83388	83809	83856	48	1.29e-14		R	20888	20932	20888	20932	45	1.5e-18		F	83394	83441	83862	83909	48	1.27e-14		P	16271	65706	34	72167	44	8.62e-16		F	65604	65651	65612	65659	48	3.37e-18		R	71273	71322	71273	142594	50	1.72e-21		F	16329
F	56597	56641	63106	63150	45	1.57e-14		F	65680	65727	65696	65743	48	3.38e-18		F	56653	56697	63162	63206	45	1.55e-14		F	42084	36801	34	42870	44	8.62e-16		F	35893	35946	36695	36748	54	3.83e-18		R	13678	13736	13700	27435	59	5.75e-21		P	47978
F	5535	5572	5607	5644	38	2.89e-14		F	65688	65735	65696	65743	48	3.38e-18		F	5534	5571	5606	5643	38	2.86e-14		F	62724	71237	34	79496	49	3.17e-15		F	56504	56557	71131	71184	54	3.83e-18		F	29209	29264	77394	106657	56	5.81e-21		F	67022
R	71557	71594	71557	71594	38	2.89e-14		F	35972	36025	36774	36827	54	3.84e-18		R	71613	71650	71613	71650	38	2.86e-14		F	13337	65698	34	56712	46	3.8e-15		R	65612	65655	65612	65655	44	5.99e-18		R	13714	13762	13714	27475	49	6.87e-21		F	69651
P	72164	72204	86218	86258	41	5.56e-14		P	41697	41750	42152	42205	54	3.84e-18		P	72220	72260	86272	86312	41	5.49e-14		F	62506	65702	34	77122	46	3.8e-15		R	65616	65659	65616	65659	44	5.99e-18		F	31810	31858	31816	63673	49	6.87e-21		F	76307
P	86664	86704	86664	86704	41	5.56e-14		F	23829	23879	41700	41750	51	4.21e-18		P	86715	86755	86715	86755	41	5.49e-14		F	62693	23858	34	79465	48	1.19e-14		P	23754	23806	23754	23806	53	1.45e-17		F	70754	70811	85344	156154	58	2.18e-20		R	69651
R	14971	15007	14971	15007	37	1.16e-13		F	56808	56858	73525	73575	51	4.21e-18		R	14976	15012	14976	15012	37	1.14e-13		F	56713	78637	34	63103	45	1.45e-14		F	50769	50821	78533	78585	53	1.45e-17		F	82930	82987	83398	166384	58	2.18e-20		R	16349
F	24839	24875	24875	24911	37	1.16e-13		R	65696	65739	65696	65739	44	6.01e-18		F	24844	24880	24868	24904	37	1.14e-13		F	5536	73538	34	5608	38	2.68e-14		F	56715	56767	73434	73486	53	1.45e-17		F	27000	27054	27036	54089	55	2.24e-20		P	28862
F	72170	72206	85627	85663	37	1.16e-13		R	65700	65743	65700	65743	44	6.01e-18		F	29743	29779	29761	29797	37	1.14e-13		F	24867	18668	34	24904	38	2.68e-14		F	18566	18608	18584	18626	43	2.4e-17		F	70770	70817	85994	156810	48	2.75e-20		F	54819
R	77679	77715	77679	77715	37	1.16e-13		P	23827	23879	23827	23879	53	1.45e-17		F	72226	72262	85681	85717	37	1.14e-13		F	24904	23684	34	24940	38	2.68e-14		F	23558	23600	23600	23642	43	2.4e-17		F	79674	79721	85994	165714	48	2.75e-20		F	81376
F	45781	45826	45796	45841	46	1.81e-13		F	50853	50905	78615	78667	53	1.45e-17		R	77729	77765	77729	77765	37	1.14e-13		R	71554	79518	34	71554	38	2.68e-14		P	65052	65094	79434	79476	43	2.4e-17		P	85994	86041	86210	172250	48	2.75e-20		P	30298
F	83203	83248	83671	83716	46	1.81e-13		F	23643	23685	23673	23715	43	2.4e-17		C	77751	77787	77792	77828	37	1.14e-13		P	72161	79518	34	82793	41	5.14e-14		P	65556	65598	79434	79476	43	2.4e-17		F	13700	13746	13716	27461	47	1.1e-19		R	16321
R	59323	59358	59323	59358	36	4.63e-13		P	65136	65178	79515	79557	43	2.4e-17		F	28448	28493	29902	29947	46	1.79e-13		P	83239	61342	34	83239	41	5.14e-14		F	19758	19809	61240	61291	52	5.46e-17		F	27026	27078	27038	54115	53	3.33e-19		F	28863
R	71586	71621	71586	71621	36	4.63e-13		P	65640	65682	79515	79557	43	2.4e-17		F	45854	45899	45869	45914	46	1.79e-13		F	24832	9974	34	24868	37	1.07e-13		F	9870	9914	9886	9930	45	2.02e-16		F	27393	27445	68332	95776	53	3.33e-19		F	25223
F	56958	57002	84860	84904	45	6.76e-13		F	19851	19902	61324	61375	52	5.47e-17		F	83256	83301	83724	83769	46	1.79e-13		F	24832	20815	34	24941	37	1.07e-13		P	20727	20771	20727	20771	45	2.02e-16		P	67810	67855	85338	153192	46	4.4e-19		F	16321
F	26053	26094	67256	67297	42	8.76e-13		F	9867	9911	9891	9935	45	2.03e-16		P	29909	29944	29962	29997	36	4.57e-13		R	77405	71716	34	77752	37	1.07e-13		P	20727	20771	71628	71672	45	2.02e-16		P	30524	30575	70763	101337	52	1.28e-18		P	66185
F	61253	61294	63925	63966	42	8.76e-13		P	20820	20864	20820	20864	45	2.03e-16		F	29962	29997	47764	47799	36	4.57e-13		R	77689	74017	34	77689	37	1.07e-13		P	20727	20771	73929	73973	45	2.02e-16		P	30524	30575	79667	110241	52	1.28e-18		P	69123
P	60783	60817	72170	72204	35	1.85e-12		P	20820	20864	71710	71754	45	2.03e-16		R	59379	59414	59379	59414	36	4.57e-13		C	77711	71716	34	77752	37	1.07e-13		P	71628	71672	71628	71672	45	2.02e-16		F	30524	30575	86213	116787	52	1.28e-18		F	25209
P	28457	28500	47689	47732	44	2.53e-12		P	20820	20864	74011	74055	45	2.03e-16		R	71642	71677	71642	71677	36	4.57e-13		F	45897	74017	34	45912	46	1.67e-13		P	71628	71672	73929	73973	45	2.02e-16		F	14542	14586	76197	90782	45	1.76e-18		F	17177
F	60783	60826	86218	86261	44	2.53e-12		P	71710	71754	71710	71754	45	2.03e-16		F	26046	26087	67312	67353	42	8.64e-13		F	62459	74017	34	77075	46	1.67e-13		P	73929	73973	73929	73973	45	2.02e-16		F	77394	77438	83859	161296	45	1.76e-18		F	42456
F	71520	71563	86218	86261	44	2.53e-12		P	71710	71754	74011	74055	45	2.03e-16		F	61309	61350	63981	64022	42	8.64e-13		C	77361	62615	34	77402	40	2.01e-13		F	18804	18854	62515	62565	51	2.06e-16		F	44145	44198	44947	89144	54	4.49e-18		F	81385
R	77397	77437	77397	77437	41	3.34e-12		P	74011	74055	74011	74055	45	2.03e-16		P	60839	60873	72226	72260	35	1.83e-12		R	77361	51446	34	77711	40	2.01e-13		F	42064	42114	51346	51396	51	2.06e-16		F	82939	82992	83407	166398	54	4.49e-18		R	69722
P	84562	84602	87463	87503	41	3.34e-12		F	18897	18947	62599	62649	51	2.06e-16		P	28450	28493	47761	47804	44	2.49e-12		R	59320	73543	34	59320	36	4.28e-13		F	56724	56774	73443	73493	51	2.06e-16		F	85332	85385	85966	171350	54	4.49e-18		F	60724
P	72164	72206	72164	72206	43	9.41e-12		P	41700	41750	51433	51483	51	2.06e-16		F	60839	60882	86272	86315	44	2.49e-12		R	71583	64156	34	71583	36	4.28e-13		F	61085	61132	64062	64109	48	2.38e-16		R	71296	71339	71296	142634	44	7.04e-18		F	71073
F	61903	61942	61918	61957	40	1.27e-11		F	42149	42199	51430	51480	51	2.06e-16		F	71576	71619	86272	86315	44	2.49e-12		F	26119	9970	34	67253	42	8.1e-13		R	9890	9930	9890	9930	41	3.84e-16		F	27026	27072	27044	54115	47	1.55e-17		F	69651
F	71884	71923	81483	81522	40	1.27e-11		F	56588	56635	71213	71260	48	2.38e-16		P	84615	84655	87514	87554	41	3.29e-12		F	61250	41717	34	63922	42	8.1e-13		F	23766	23806	41637	41677	41	3.84e-16		F	13678	13730	13710	27439	53	1.7e-17		P	28874
F	26360	26396	27394	27430	37	1.28e-11		F	61169	61216	64146	64193	48	2.38e-16		P	72220	72262	72220	72262	43	9.29e-12		P	16280	79514	34	72167	35	1.71e-12		P	54755	54795	79434	79474	41	3.84e-16		F	62350	62402	79167	141568	53	1.7e-17		P	28874
F	72170	72206	79965	80001	37	1.28e-11		R	9895	9935	9895	9935	41	3.84e-16		F	61959	61998	61974	62013	40	1.25e-11		F	30005	57184	34	47809	35	1.71e-12		F	50543	50592	57086	57135	50	7.74e-16		F	72648	72697	82636	155332	50	1.89e-17		P	28874
P	72170	72206	86433	86469	37	1.28e-11		P	54839	54879	79515	79555	41	3.84e-16		F	71940	71979	81536	81575	40	1.25e-11		F	62653	78779	34	79419	35	1.71e-12		F	50919	50968	78681	78730	50	7.74e-16		F	27000	27042	27048	54089	43	2.81e-17		F	28874
R	14977	15009	14977	15009	33	2.96e-11		F	50627	50676	57170	57219	50	7.76e-16		F	26353	26389	27387	27423	37	1.27e-11		F	16280	77053	34	82793	44	2.34e-12		F	66971	67020	76955	77004	50	7.74e-16		F	31810	31852	31822	63673	43	2.81e-17		F	26431
F	48223	48255	48239	48271	33	2.96e-11		F	51003	51052	78763	78812	50	7.76e-16		F	72226	72262	80018	80054	37	1.27e-11		P	28523	36791	34	47805	44	2.34e-12		F	35903	35946	36705	36748	44	7.91e-16		F	71273	71315	71297	142611	43	2.81e-17		R	69651
F	71557	71589	71589	71621	33	2.96e-11		F	67055	67104	77037	77086	50	7.76e-16		P	72226	72262	86484	86520	37	1.27e-11		F	71517	41703	34	82793	44	2.34e-12		P	40398	40444	41611	41657	47	9.11e-16		F	28222	28273	66874	95146	52	6.41e-17		F	16337
F	15521	15562	30163	30204	42	3.5e-11		F	35982	36025	36784	36827	44	7.93e-16		P	77453	77489	77743	77779	37	1.27e-11		R	77407	55089	34	77407	41	3.09e-12		F	42068	42114	54997	55043	47	9.11e-16		P	30524	30575	85987	116561	52	6.41e-17		P	47999
F	30163	30204	31810	31851	42	3.5e-11		F	42153	42199	55081	55127	47	9.13e-16		R	14982	15014	14982	15014	33	2.92e-11		P	72161	20853	34	72161	43	8.71e-12		R	20775	20814	20775	20814	40	1.53e-15		F	27000	27048	27042	54089	49	7.27e-17		P	47999
F	55504	55545	55540	55581	42	3.5e-11		R	20868	20907	20868	20907	40	1.54e-15		F	71613	71645	71645	71677	33	2.92e-11		F	77358	65698	34	77697	43	8.71e-12		F	65612	65651	65620	65659	40	1.53e-15		R	71273	71314	71273	142586	42	1.13e-16		P	75762
F	72956	72997	82939	82980	42	3.5e-11		F	65696	65735	65704	65743	40	1.54e-15		F	15526	15567	30243	30284	42	3.46e-11		F	61900	9978	34	61915	40	1.17e-11		F	9850	9898	9882	9930	49	2.91e-15		P	77394	77438	77394	154831	45	2.37e-16		P	75762
R	14966	15004	14966	15004	39	4.82e-11		F	9847	9895	9887	9935	49	2.92e-15		F	30243	30284	31884	31925	42	3.46e-11		F	71881	9966	34	81496	40	1.17e-11		R	9854	9902	9870	9918	49	2.91e-15		P	83859	83903	83859	167761	45	2.37e-16		P	82305
F	62656	62694	79406	79444	39	4.82e-11		R	9851	9899	9867	9915	49	2.92e-15		F	55560	55601	55596	55637	42	3.46e-11		F	26426	50649	34	27460	37	1.19e-11		F	8241	8286	50559	50604	46	3.49e-15		R	13678	13728	13700	27427	51	2.42e-16		F	25477
F	69713	69751	71694	71732	39	4.82e-11		F	8238	8283	50643	50688	46	3.5e-15		F	73013	73054	82992	83033	42	3.46e-11		F	29992	73449	34	47808	37	1.19e-11		F	56646	56691	73359	73404	46	3.49e-15		F	27268	27318	68226	95543	51	2.42e-16		F	65094
F	14966	15001	14974	15009	36	5e-11		F	56730	56775	73441	73486	46	3.5e-15		R	14971	15009	14971	15009	39	4.76e-11		F	72167	65685	34	79978	37	1.19e-11		R	65595	65640	65595	65640	46	3.49e-15		F	66719	66766	69755	136520	48	2.79e-16		R	16357
F	56606	56641	63115	63150	36	5e-11		R	65679	65724	65679	65724	46	3.5e-15		R	29959	29997	29959	29997	39	4.76e-11		P	72167	42161	34	83008	37	1.19e-11		F	23754	23801	42067	42114	48	1.09e-14		R	13722	13762	13722	27483	41	4.5e-16		F	76307
F	25045	25076	68485	68516	32	1.18e-10		F	23827	23874	42152	42199	48	1.1e-14		F	62712	62750	79459	79497	39	4.76e-11		F	48339	73506	34	48355	33	2.74e-11		F	56693	56740	73412	73459	48	1.09e-14		F	56223	56272	62721	118992	50	9.09e-16		F	54598
P	72173	72204	86218	86249	32	1.18e-10		F	50644	50688	57187	57231	45	1.34e-14		F	69769	69807	71750	71788	39	4.76e-11		F	71554	57191	34	71586	33	2.74e-11		F	50560	50604	57103	57147	45	1.34e-14		F	56600	56649	84586	141234	50	9.09e-16		F	54974
C	77696	77727	77745	77776	32	1.18e-10		F	10832	10869	55416	55453	38	2.46e-14		F	14971	15006	14979	15014	36	4.93e-11		F	15514	55406	34	30285	42	3.24e-11		F	10827	10864	55332	55369	38	2.45e-14		F	44155	44198	44957	89154	44	9.29e-16		F	42466
P	85630	85661	86218	86249	32	1.18e-10		F	20868	20905	20895	20932	38	2.46e-14		F	56662	56697	63171	63206	36	4.93e-11		F	30285	20876	34	31932	42	3.24e-11		F	20775	20812	20802	20839	38	2.45e-14		F	31987	32026	70754	102779	40	1.8e-15		F	25211
R	71544	71584	77742	77782	41	1.3e-10		R	71758	71795	71758	71795	38	2.46e-14		F	25038	25069	68541	68572	32	1.17e-10		F	55620	51427	34	55656	42	3.24e-11		P	23768	23808	51347	51387	41	4.72e-14		P	67810	67849	70754	138602	40	1.8e-15		F	25217
F	25102	25139	68542	68579	38	1.83e-10		P	23841	23881	51431	51471	41	4.73e-14		P	72229	72260	86272	86303	32	1.17e-10		F	69710	65699	34	71691	39	4.46e-11		F	65595	65635	65619	65659	41	4.72e-14		F	62328	62376	79145	141520	49	3.42e-15		F	25229
C	77400	77437	77698	77735	38	1.83e-10		F	65679	65719	65703	65743	41	4.73e-14		P	85684	85715	86272	86303	32	1.17e-10		F	56722	18662	34	63112	36	4.62e-11		F	18566	18602	18590	18626	37	9.82e-14		F	62359	62407	79176	141582	49	3.42e-15		F	25235
F	24839	24869	24881	24911	31	4.74e-10		F	23643	23679	23679	23715	37	9.84e-14		F	25095	25132	68598	68635	38	1.81e-10		F	24873	23678	34	24904	32	1.1e-10		F	23558	23594	23606	23642	37	9.82e-14		F	12065	12110	56239	68348	46	4.1e-15		P	66185
F	76391	76421	84730	84760	31	4.74e-10		F	39811	39856	39826	39871	46	1.54e-13		F	24844	24874	24874	24904	31	4.68e-10		F	24904	41727	34	24946	32	1.1e-10		P	23749	23794	41637	41682	46	1.54e-13		P	30530	30575	85353	115927	46	4.1e-15		P	78104
F	71949	71988	81615	81654	40	4.82e-10		P	23839	23878	55081	55120	40	1.84e-13		F	29743	29773	29767	29797	31	4.68e-10		F	25111	39837	34	68482	32	1.1e-10		F	39732	39777	39747	39792	46	1.54e-13		F	31981	32026	85972	117997	46	4.1e-15		P	83790
P	72161	72200	79965	80004	40	4.82e-10		R	20897	20932	20897	20932	36	3.94e-13		F	76449	76479	84783	84813	31	4.68e-10		P	72170	55075	34	82793	32	1.1e-10		P	23766	23805	54997	55036	40	1.84e-13		F	62281	62326	79092	141417	46	4.1e-15		F	84442
P	72161	72200	85627	85666	40	4.82e-10		R	53379	53414	53379	53414	36	3.94e-13		F	72005	72044	81668	81707	40	4.76e-10		F	29975	20874	34	47791	41	1.2e-10		R	20804	20839	20804	20839	36	3.93e-13		P	67810	67855	85972	153826	46	4.1e-15		F	16317
F	15020	15056	27678	27714	37	6.94e-10		R	65708	65743	65708	65743	36	3.94e-13		P	72217	72256	80018	80057	40	4.76e-10		F	25168	53365	34	68539	38	1.69e-10		R	53295	53330	53295	53330	36	3.93e-13		F	13700	13738	13724	27461	39	7.21e-15		R	16321
F	18084	18120	18096	18132	37	6.94e-10		F	50994	51038	78754	78798	45	5.75e-13		P	72217	72256	85681	85720	40	4.76e-10		C	77410	65694	34	77708	38	1.69e-10		R	65624	65659	65624	65659	36	3.93e-13		F	72533	72574	82526	155099	42	1.42e-14		F	60702
F	25290	25326	68710	68746	37	6.94e-10		F	51442	51486	55089	55133	45	5.75e-13		F	15025	15061	27671	27707	37	6.85e-10		F	29993	51446	34	30005	35	1.8e-10		P	41624	41668	51358	51402	45	5.74e-13		F	56240	56284	62738	119021	45	1.57e-14		F	60733
P	71588	71624	77693	77729	37	6.94e-10		F	19861	19902	61334	61375	42	7.45e-13		F	18089	18125	18101	18137	37	6.85e-10		F	24832	78760	34	24874	31	4.38e-10		F	50910	50954	78672	78716	45	5.74e-13		F	14659	14696	60953	75648	38	2.88e-14		F	25209
R	14953	14991	14971	15009	39	1.78e-09		F	55340	55381	58005	58046	42	7.45e-13		F	25283	25319	68766	68802	37	6.85e-10		F	24832	55093	34	24947	31	4.38e-10		F	51358	51402	55005	55049	45	5.74e-13		F	27026	27066	27050	54115	41	5.54e-14		F	14708
F	14955	14993	14971	15009	39	1.78e-09		R	41726	41760	41726	41760	35	1.57e-12		P	29908	29944	29950	29986	37	6.85e-10		F	71946	51425	34	81628	40	4.46e-10		P	41639	41677	51349	51387	39	7.18e-13		P	86468	86508	86468	172975	41	5.54e-14		F	60655
C	71586	71624	77696	77734	39	1.78e-09		P	41712	41749	55081	55118	38	2.8e-12		C	29908	29944	29958	29994	37	6.85e-10		P	72158	61332	34	79978	40	4.46e-10		F	19768	19809	61250	61291	42	7.43e-13		F	31810	31846	31828	63673	37	1.15e-13		F	70958
F	72162	72200	86431	86469	39	1.78e-09		P	78456	78496	80551	80591	41	2.84e-12		F	29949	29985	29961	29997	37	6.85e-10		F	15013	58003	34	27744	37	6.41e-10		F	55256	55297	57921	57962	42	7.43e-13		P	30530	30575	31996	62570	46	1.8e-13		F	47999
R	71557	71586	71557	71586	30	1.9e-09		P	42157	42199	42157	42199	43	8e-12		F	29950	29986	47764	47800	37	6.85e-10		F	18077	80550	34	18089	37	6.41e-10		P	78374	78414	80470	80510	41	2.83e-12		F	30530	30575	67795	98369	46	1.8e-13		F	47999
R	77405	77434	77747	77776	30	1.9e-09		F	55984	56023	55999	56038	40	1.08e-11		R	29958	29994	47764	47800	37	6.85e-10		F	25356	42156	34	68707	37	6.41e-10		P	42072	42114	42072	42114	43	7.99e-12		F	82912	82957	83380	166336	46	1.8e-13		F	54615
R	77408	77437	77408	77437	30	1.9e-09		F	66006	66045	75593	75632	40	1.08e-11		P	71644	71680	77743	77779	37	6.85e-10		P	71585	55993	34	77703	37	6.41e-10		F	55900	55939	55915	55954	40	1.08e-11		R	58956	58991	58956	117946	36	4.61e-13		F	6931
R	77674	77703	77674	77703	30	1.9e-09		F	9867	9903	9899	9935	37	1.09e-11		F	83303	83336	83771	83804	34	7.46e-10		P	77364	75589	34	77413	37	6.41e-10		F	65922	65961	75511	75550	40	1.08e-11		R	71304	71339	71304	142642	36	4.61e-13		F	17294
F	47692	47729	59326	59363	38	6.59e-09		F	20168	20204	21298	21334	37	1.09e-11		R	14958	14996	14976	15014	39	1.76e-09		C	71583	9966	34	77706	39	1.65e-09		F	9870	9906	9894	9930	37	1.09e-11		F	13678	13722	13718	27439	45	6.74e-13		F	25241
F	71588	71625	77403	77440	38	6.59e-09		F	20873	20909	71779	71815	37	1.09e-11		F	14960	14998	14976	15014	39	1.76e-09		F	72159	21277	34	83006	39	1.65e-09		F	20075	20111	21205	21241	37	1.09e-11		F	56591	56635	84577	141211	45	6.74e-13		F	25247
F	79980	80017	85642	85679	38	6.59e-09		R	20875	20911	71779	71815	37	1.09e-11		C	71642	71680	77746	77784	39	1.76e-09		R	71554	9962	34	71554	30	1.75e-09		R	9898	9930	9898	9930	33	2.51e-11		F	83053	83097	83521	166617	45	6.74e-13		P	84914
F	59328	59362	79982	80016	35	9.91e-09		F	20882	20918	71779	71815	37	1.09e-11		F	71643	71681	77452	77490	39	1.76e-09		R	77418	55080	34	77418	30	1.75e-09		F	40398	40430	55016	55048	33	2.51e-11		P	77417	77455	83842	161296	39	8.43e-13		F	28874
R	71558	71592	77742	77776	35	9.91e-09		R	20884	20920	71779	71815	37	1.09e-11		F	72218	72256	86482	86520	39	1.76e-09		R	77684	15509	34	77684	30	1.75e-09		F	13920	13961	15427	15468	42	2.97e-11		F	28232	28273	66884	95156	42	8.72e-13		F	28874
F	71559	71593	77742	77776	35	9.91e-09		F	20891	20927	71779	71815	37	1.09e-11		R	71613	71642	71613	71642	30	1.87e-09		F	47808	25781	34	59323	38	6.09e-09		F	24052	24093	25699	25740	42	2.97e-11		P	67778	67819	70793	138611	42	8.72e-13		F	81358
R	71566	71600	77742	77776	35	9.91e-09		R	20893	20929	71779	71815	37	1.09e-11		R	77458	77487	77458	77487	30	1.87e-09		F	71585	77049	34	77413	38	6.09e-09		F	66983	67024	76967	77008	42	2.97e-11		P	67778	67819	79697	147515	42	8.72e-13		R	57330
F	71567	71601	77742	77776	35	9.91e-09		R	9903	9935	9903	9935	33	2.52e-11		R	77724	77753	77724	77753	30	1.87e-09		F	59325	51434	34	79995	35	9.17e-09		F	42076	42114	51358	51396	39	4.09e-11		F	67781	67815	86196	154010	35	1.84e-12		R	69730
R	71574	71608	77742	77776	35	9.91e-09		F	40477	40509	55100	55132	33	2.52e-11		P	29946	29981	87510	87545	36	2.59e-09		F	77413	65808	34	77752	35	9.17e-09		F	63714	63752	65732	65770	39	4.09e-11		F	71273	71307	71305	142611	35	1.84e-12		F	54965
F	71575	71609	77742	77776	35	9.91e-09		F	13925	13966	15537	15578	42	2.98e-11		P	29907	29944	59382	59419	38	6.5e-09		R	77708	57182	34	77708	35	9.17e-09		F	50569	50604	57112	57147	36	4.24e-11		F	72660	72697	82648	155344	38	3.29e-12		F	81499
R	71582	71616	77742	77776	35	9.91e-09		F	67067	67108	77049	77090	42	2.98e-11		F	29949	29986	59381	59418	38	6.5e-09		P	79981	65690	34	82793	32	1.05e-08		F	65612	65643	65628	65659	32	1.01e-10		R	71273	71306	71273	142578	34	7.38e-12		F	26441
F	71583	71617	77742	77776	35	9.91e-09		F	41726	41764	53381	53419	39	4.1e-11		R	29958	29995	59381	59418	38	6.5e-09		F	82793	9970	34	83010	32	1.05e-08		F	9850	9890	9890	9930	41	1.1e-10		R	13678	13720	13700	27419	43	9.38e-12		P	66153
R	77698	77732	77698	77732	35	9.91e-09		F	42161	42199	51442	51480	39	4.1e-11		F	47764	47801	59382	59419	38	6.5e-09		R	30000	9950	34	47808	37	2.25e-08		R	9854	9894	9870	9910	41	1.1e-10		P	31970	32009	85379	117387	40	1.26e-11		F	66156
F	71591	71622	77742	77773	32	1.14e-08		F	63798	63836	65816	65854	39	4.1e-11		F	80033	80070	85696	85733	38	6.5e-09		F	71515	25794	34	72161	37	2.25e-08		F	24067	24107	25714	25754	41	1.1e-10		F	61535	61574	61550	123123	40	1.26e-11		F	69651
F	77359	77390	77687	77718	32	1.14e-08		F	50653	50688	57196	57231	36	4.25e-11		R	29949	29983	29949	29983	35	9.79e-09		R	71585	62602	34	77408	37	2.25e-08		F	18817	18854	62528	62565	38	1.55e-10		F	28539	28575	29447	58021	37	1.28e-11		F	71085
P	79968	79999	86218	86249	32	1.14e-08		F	65696	65727	65712	65743	32	1.01e-10		F	59384	59418	80035	80069	35	9.79e-09		P	28528	65669	34	30006	34	3.46e-08		R	65595	65632	65595	65632	38	1.55e-10		F	60877	60913	63556	124468	37	1.28e-11		R	69651
F	86218	86249	86435	86466	32	1.14e-08		F	9847	9887	9895	9935	41	1.11e-10		C	77453	77487	77751	77785	35	9.79e-09		F	55628	18656	34	55664	34	3.46e-08		F	18566	18596	18596	18626	31	4.02e-10		R	13730	13762	13730	27491	33	2.95e-11		F	59909
F	14949	14985	14973	15009	37	2.43e-08		R	9851	9891	9867	9907	41	1.11e-10		R	77748	77782	77748	77782	35	9.79e-09		C	71559	20835	34	77706	34	3.46e-08		R	20775	20805	20775	20805	31	4.02e-10		P	30543	30575	85353	115927	33	2.95e-11		F	16337
F	62536	62572	77150	77186	37	2.43e-08		F	18910	18947	62612	62649	38	1.56e-10		P	80021	80052	86272	86303	32	1.12e-08		P	71561	23672	34	77706	34	3.46e-08		F	23558	23588	23612	23642	31	4.02e-10		F	32289	32330	33937	66266	42	3.49e-11		F	25209
F	71518	71554	72164	72200	37	2.43e-08		R	65679	65716	65679	65716	38	1.56e-10		F	86272	86303	86486	86517	32	1.12e-08		C	71567	71738	34	77706	34	3.46e-08		R	65632	65662	71678	71708	31	4.02e-10		F	55147	55188	55183	110370	42	3.49e-11		F	26748
R	71588	71624	77398	77434	37	2.43e-08		R	20868	20898	20868	20898	31	4.03e-10		F	14954	14990	14978	15014	37	2.4e-08		P	71569	78602	34	77706	34	3.46e-08		F	70411	70441	78542	78572	31	4.02e-10		F	66735	66776	69771	136546	42	3.49e-11		F	59251
F	72791	72827	82779	82815	37	2.43e-08		R	20872	20902	71779	71809	31	4.03e-10		F	29961	29997	59381	59417	37	2.4e-08		C	71575	75721	34	77706	34	3.46e-08		F	65986	66025	75643	75682	40	4.09e-10		F	85360	85401	85994	171394	42	3.49e-11		R	16365
F	55512	55545	55548	55581	34	3.74e-08		F	20900	20930	71779	71809	31	4.03e-10		F	57036	57072	84935	84971	37	2.4e-08		P	71577	21564	34	77706	34	3.46e-08		F	9941	9977	21492	21528	37	5.89e-10		F	56249	56284	62747	119030	36	4.98e-11		F	30606
C	71562	71595	77696	77729	34	3.74e-08		F	23643	23673	23685	23715	31	4.03e-10		F	62592	62628	77208	77244	37	2.4e-08		P	72147	13333	34	79995	34	3.46e-08		F	13249	13285	13261	13297	37	5.89e-10		P	79693	79728	85965	165692	36	4.98e-11		F	53522
P	71564	71597	77696	77729	34	3.74e-08		P	23855	23885	41686	41716	31	4.03e-10		F	71574	71610	72220	72256	37	2.4e-08		F	13352	62768	34	56727	31	4.08e-08		F	19005	19041	62696	62732	37	5.89e-10		P	58961	59001	79640	138640	41	1.3e-10		F	65110
C	71570	71603	77696	77729	34	3.74e-08		R	65716	65746	71760	71790	31	4.03e-10		F	72847	72883	82832	82868	37	2.4e-08		R	14970	71769	34	14972	31	4.08e-08		F	20780	20816	71697	71733	37	5.89e-10		P	84279	84319	87258	171576	41	1.3e-10		F	16406
P	71572	71605	77696	77729	34	3.74e-08		F	65716	65746	71763	71793	31	4.03e-10		P	28455	28488	29964	29997	34	3.69e-08		P	19767	71769	34	19767	31	4.08e-08		R	20782	20818	71697	71733	37	5.89e-10		F	15898	15935	17570	33504	38	1.82e-10		F	54624
C	71578	71611	77696	77729	34	3.74e-08		F	70493	70523	78624	78654	31	4.03e-10		C	29911	29944	29949	29982	34	3.69e-08		F	71890	71769	34	81505	31	4.08e-08		F	20789	20825	71697	71733	37	5.89e-10		F	27281	27318	68239	95556	38	1.82e-10		R	30327
P	71580	71613	77696	77729	34	3.74e-08		P	23826	23865	41712	41751	40	4.1e-10		R	29949	29982	47764	47797	34	3.69e-08		F	83117	71769	34	83169	31	4.08e-08		R	20791	20827	71697	71733	37	5.89e-10		F	67827	67864	85379	153242	38	1.82e-10		F	16317
P	72150	72183	79982	80015	34	3.74e-08		F	24125	24164	25772	25811	40	4.1e-10		F	55568	55601	55604	55637	34	3.69e-08		P	29988	71769	34	84034	36	8.25e-08		F	20798	20834	71697	71733	37	5.89e-10		F	85379	85416	86251	171666	38	1.82e-10		R	16321
F	83250	83283	83718	83751	34	3.74e-08		F	66070	66109	75725	75764	40	4.1e-10		C	71618	71651	77746	77779	34	3.69e-08		F	47771	71769	34	84034	36	8.25e-08		R	20800	20836	71697	71733	37	5.89e-10		F	27026	27060	27056	54115	35	1.94e-10		P	57335
F	13351	13381	56611	56641	31	4.41e-08		F	9946	9982	21586	21622	37	5.9e-10		P	71620	71653	77746	77779	34	3.69e-08		P	59340	71738	34	79950	36	8.25e-08		R	71680	71709	71680	71709	30	1.61e-09		F	13700	13730	13732	27461	31	4.72e-10		P	82725
P	19774	19804	19774	19804	31	4.41e-08		F	13254	13290	13266	13302	37	5.9e-10		C	71626	71659	77746	77779	34	3.69e-08		F	15523	62537	34	30294	33	1.3e-07		F	18756	18791	62467	62502	36	2.23e-09		P	30545	30575	31996	62570	31	4.72e-10		F	25490
F	56826	56856	76391	76421	31	4.41e-08		F	18677	18713	18683	18719	37	5.9e-10		P	71628	71661	77746	77779	34	3.69e-08		F	27712	20875	34	67260	33	1.3e-07		F	20775	20807	20811	20843	33	2.49e-09		F	30545	30575	67810	98384	31	4.72e-10		F	28889
F	71893	71923	81492	81522	31	4.41e-08		F	19098	19134	62780	62816	37	5.9e-10		C	71634	71667	77746	77779	34	3.69e-08		P	29987	40462	34	82990	33	1.3e-07		P	23754	23786	40398	40430	33	2.49e-09		F	31810	31840	31834	63673	31	4.72e-10		F	28889
F	86542	86572	86594	86624	31	4.41e-08		R	71779	71808	71779	71808	30	1.61e-09		P	71636	71669	77746	77779	34	3.69e-08		F	30294	65691	34	31941	33	1.3e-07		F	65595	65627	65627	65659	33	2.49e-09		F	71602	71641	81192	152832	40	4.81e-10		F	76307
F	47655	47690	87459	87494	36	8.92e-08		F	18849	18884	62551	62586	36	2.23e-09		P	72206	72239	80035	80068	34	3.69e-08		R	47761	53371	34	47761	33	1.3e-07		R	20779	20816	53297	53334	38	5.59e-09		F	71658	71697	81324	153020	40	4.81e-10		F	70027
P	59343	59378	79937	79972	36	8.92e-08		F	20868	20900	20904	20936	33	2.49e-09		F	13356	13386	56667	56697	31	4.35e-08		R	47808	53371	34	47808	33	1.3e-07		F	20782	20819	53297	53334	38	5.59e-09		F	18746	18782	18758	37539	37	6.91e-10		F	70083
F	72972	73007	82955	82990	36	8.92e-08		F	20868	20900	71783	71815	33	2.49e-09		P	19779	19809	19779	19809	31	4.35e-08		P	71554	53371	34	77706	33	1.3e-07		R	20788	20825	53297	53334	38	5.59e-09		F	27000	27036	27054	54089	37	6.91e-10		F	25678
F	15530	15562	30172	30204	33	1.41e-07		P	23827	23859	40477	40509	33	2.49e-09		F	56882	56912	76449	76479	31	4.35e-08		P	77369	53371	34	77404	33	1.3e-07		F	20791	20828	53297	53334	38	5.59e-09		F	12188	12226	56298	68523	39	1.78e-09		F	30327
F	27646	27678	67263	67295	33	1.41e-07		F	65679	65711	65711	65743	33	2.49e-09		F	71949	71979	81545	81575	31	4.35e-08		F	77369	53371	34	77716	33	1.3e-07		R	20797	20834	53297	53334	38	5.59e-09		P	40876	40914	40876	81789	39	1.78e-09		F	66202
F	30172	30204	31819	31851	33	1.41e-07		R	20872	20909	53381	53418	38	5.6e-09		F	86593	86623	86645	86675	31	4.35e-08		F	77410	53371	34	77757	33	1.3e-07		F	20800	20837	53297	53334	38	5.59e-09		F	56298	56336	62867	119202	39	1.78e-09		P	69164
R	47645	47677	47645	47677	33	1.41e-07		F	20875	20912	53381	53418	38	5.6e-09		F	47727	47762	87510	87545	36	8.81e-08		R	77415	77742	34	77757	33	1.3e-07		F	77371	77408	77668	77705	38	5.59e-09		F	58958	58996	85376	144371	39	1.78e-09		F	69164
R	47692	47724	47692	47724	33	1.41e-07		R	20881	20918	53381	53418	38	5.6e-09		F	57023	57058	84922	84957	36	8.81e-08		P	77716	71765	34	77751	33	1.3e-07		R	20775	20809	71697	71731	35	8.41e-09		F	69407	69445	71412	140856	39	1.78e-09		F	67782
F	56984	57016	84886	84918	33	1.41e-07		F	20884	20921	53381	53418	38	5.6e-09		P	59399	59434	79990	80025	36	8.81e-08		F	62743	20877	34	79515	30	1.58e-07		R	20809	20843	20809	20843	35	8.41e-09		F	58960	58995	79701	138695	36	2.61e-09		P	30327
P	71557	71589	77696	77728	33	1.41e-07		R	20890	20927	53381	53418	38	5.6e-09		F	73029	73064	83008	83043	36	8.81e-08		R	71916	10492	34	71919	30	1.58e-07		F	9452	9483	10430	10461	32	9.65e-09		P	70789	70824	85965	156788	36	2.61e-09		F	57334
F	62746	62775	79502	79531	30	1.71e-07		F	20893	20930	53381	53418	38	5.6e-09		F	15535	15567	30252	30284	33	1.39e-07		C	77418	73524	34	77705	30	1.58e-07		F	56743	56774	73462	73493	32	9.65e-09		P	79645	79680	85379	165058	36	2.61e-09		P	57332
R	71919	71948	71922	71951	30	1.71e-07		F	77453	77490	77750	77787	38	5.6e-09		F	27639	27671	67319	67351	33	1.39e-07		R	77760	32759	34	77762	30	1.58e-07		P	32687	32723	32687	32723	37	2.06e-08		F	85965	86000	86203	172202	36	2.61e-09		F	66202
F	72882	72911	82871	82900	30	1.71e-07		R	20902	20936	20902	20936	35	8.43e-09		R	29912	29944	29912	29944	33	1.39e-07		F	15493	71232	34	30264	35	3.03e-07		F	56533	56569	71160	71196	37	2.06e-08		F	29232	29264	77417	106680	33	2.92e-09		F	83834
C	77408	77437	77695	77724	30	1.71e-07		R	20902	20936	71781	71815	35	8.43e-09		C	29912	29944	47764	47796	33	1.39e-07		F	16280	76879	34	72163	35	3.03e-07		F	66817	66853	76807	76843	37	2.06e-08		P	58958	58995	67780	126774	38	6.57e-09		F	25253
R	14949	14983	14971	15005	35	3.27e-07		P	23816	23850	41739	41773	35	8.43e-09		F	30252	30284	31893	31925	33	1.39e-07		P	28527	42123	34	29994	35	3.03e-07		P	40407	40440	42057	42090	34	3.17e-08		F	27224	27255	68182	95436	32	1.13e-08		F	25433
F	15500	15534	30142	30176	35	3.27e-07		R	41726	41760	53381	53415	35	8.43e-09		R	47717	47749	47717	47749	33	1.39e-07		F	30005	50634	34	59324	35	3.03e-07		F	8256	8286	50574	50604	31	3.74e-08		P	70745	70776	79693	150468	32	1.13e-08		R	30327
F	30142	30176	31789	31823	35	3.27e-07		R	71781	71815	71781	71815	35	8.43e-09		R	47764	47796	47764	47796	33	1.39e-07		F	30264	71757	34	31911	35	3.03e-07		F	20807	20837	71697	71727	31	3.74e-08		F	13678	13714	13726	27439	37	2.42e-08		P	69120
F	56909	56943	84811	84845	35	3.27e-07		F	9449	9480	10435	10466	32	9.67e-09		P	71613	71645	77746	77778	33	1.39e-07		F	77405	41667	34	77763	35	3.03e-07		P	23782	23812	41607	41637	31	3.74e-08		F	13773	13809	29738	43546	37	2.42e-08		P	69120
F	60783	60817	72166	72200	35	3.27e-07		F	41685	41716	42145	42176	32	9.67e-09		F	71619	71651	77452	77484	33	1.39e-07		P	77713	70471	34	77763	35	3.03e-07		F	50778	50808	70411	70441	31	3.74e-08		F	27469	27505	68407	95911	37	2.42e-08		P	78143
F	62546	62580	77160	77194	35	3.27e-07		F	56827	56858	73544	73575	32	9.67e-09		R	71620	71652	77452	77484	33	1.39e-07		F	33730	71741	34	48548	32	4.89e-07		F	65632	65662	71681	71711	31	3.74e-08		F	62168	62204	76855	139058	37	2.42e-08		F	48031
F	33608	33639	48432	48463	32	5.29e-07		F	66901	66937	76889	76925	37	2.06e-08		F	71627	71659	77452	77484	33	1.39e-07		R	59328	75580	34	59328	32	4.89e-07		F	65931	65961	75520	75550	31	3.74e-08		F	72495	72531	82488	155018	37	2.42e-08		F	60542
R	59331	59362	59331	59362	32	5.29e-07		P	40486	40519	42142	42175	34	3.18e-08		R	71628	71660	77452	77484	33	1.39e-07		F	69675	79664	34	71656	32	4.89e-07		F	79552	79582	79604	79634	31	3.74e-08		F	55155	55188	55191	110378	34	3.73e-08		F	70920
F	69678	69709	71659	71690	32	5.29e-07		R	41726	41759	53379	53412	34	3.18e-08		F	71635	71667	77452	77484	33	1.39e-07		R	71561	53369	34	77413	32	4.89e-07		F	20775	20810	53299	53334	36	7.57e-08		P	58961	58994	70743	129736	34	3.73e-08		F	30327
R	71564	71595	77403	77434	32	5.29e-07		F	41727	41760	53379	53412	34	3.18e-08		R	71636	71668	77452	77484	33	1.39e-07		F	71561	25793	34	77413	32	4.89e-07		F	24076	24111	25723	25758	36	7.57e-08		C	71309	71342	77315	148656	34	3.73e-08		P	30327
F	71564	71595	77403	77434	32	5.29e-07		F	8253	8283	50658	50688	31	3.75e-08		R	71644	71676	77452	77484	33	1.39e-07		R	71569	53368	34	77413	32	4.89e-07		P	41613	41648	53298	53333	36	7.57e-08		F	82959	82992	83427	166418	34	3.73e-08		F	53530
R	71572	71603	77403	77434	32	5.29e-07		F	50862	50892	70493	70523	31	3.75e-08		R	77455	77487	77797	77829	33	1.39e-07		F	71569	42149	34	77413	32	4.89e-07		F	41637	41672	42079	42114	36	7.57e-08		F	12080	12110	56254	68363	31	4.39e-08		P	57335
F	71572	71603	77403	77434	32	5.29e-07		F	66015	66045	75602	75632	31	3.75e-08		P	77756	77788	77791	77823	33	1.39e-07		R	71577	77053	34	77413	32	4.89e-07		F	66999	67034	76983	77018	36	7.57e-08		F	56459	56489	76096	132584	31	4.39e-08		F	81405
R	71580	71611	77403	77434	32	5.29e-07		F	79633	79663	79685	79715	31	3.75e-08		F	62802	62831	79555	79584	30	1.68e-07		F	71577	71765	34	77413	32	4.89e-07		F	20775	20807	71701	71733	33	1.19e-07		P	70746	70776	70789	141564	31	4.39e-08		F	14723
F	71580	71611	77403	77434	32	5.29e-07		F	20868	20903	53383	53418	36	7.59e-08		R	71975	72004	71978	72007	30	1.68e-07		F	77369	61321	34	77708	32	4.89e-07		F	21449	21481	61257	61289	33	1.19e-07		F	70746	70776	86208	156983	31	4.39e-08		P	20130
R	71590	71621	77745	77776	32	5.29e-07		F	40486	40521	41727	41762	36	7.59e-08		F	72939	72968	82924	82953	30	1.68e-07		C	77369	41680	34	77757	32	4.89e-07		R	41616	41648	41616	41648	33	1.19e-07		F	76096	76126	84447	160572	31	4.39e-08		F	25209
R	77395	77426	77400	77431	32	5.29e-07		P	41723	41758	80547	80582	36	7.59e-08		R	77452	77481	77792	77821	30	1.68e-07		R	77405	49569	34	77410	32	4.89e-07		F	49469	49501	49505	49537	33	1.19e-07		F	86346	86376	86398	172773	31	4.39e-08		P	30292
F	77395	77426	77406	77437	32	5.29e-07		F	67083	67118	77065	77100	36	7.59e-08		C	77458	77487	77745	77774	30	1.68e-07		F	77405	78762	34	77416	32	4.89e-07		F	50936	50968	78698	78730	33	1.19e-07		P	31974	32009	58961	90969	36	8.89e-08		F	54833
C	77395	77426	77701	77732	32	5.29e-07		F	21542	21574	61341	61373	33	1.2e-07		R	77800	77829	77802	77831	30	1.68e-07		C	77405	77624	34	77711	32	4.89e-07		R	77560	77592	77560	77592	33	1.19e-07		F	58961	58996	67827	126822	36	8.89e-08		F	69121
R	77400	77431	77742	77773	32	5.29e-07		F	49553	49585	49589	49621	33	1.2e-07		R	14954	14988	14976	15010	35	3.23e-07		P	77416	78067	34	77716	32	4.89e-07		F	20763	20792	78009	78038	30	1.45e-07		F	58961	58996	86251	145246	36	8.89e-08		F	74513
P	77406	77437	77706	77737	32	5.29e-07		F	51020	51052	78780	78812	33	1.2e-07		F	15505	15539	30222	30256	35	3.23e-07		F	77677	42118	34	77694	32	4.89e-07		F	41606	41635	42060	42089	30	1.45e-07		P	58976	59011	79630	138640	36	8.89e-08		F	84792
F	77406	77437	77742	77773	32	5.29e-07		R	77642	77674	77642	77674	33	1.2e-07		C	29949	29983	47725	47759	35	3.23e-07		P	77708	53364	34	77752	32	4.89e-07		F	41650	41679	53306	53335	30	1.45e-07		F	72676	72711	82664	155374	36	8.89e-08		F	17597
F	77667	77698	77684	77715	32	5.29e-07		F	20856	20885	78091	78120	30	1.45e-07		R	29949	29983	59381	59415	35	3.23e-07		R	77711	71767	34	77716	32	4.89e-07		R	20809	20843	71699	71733	35	2.78e-07		F	79701	79736	85378	165113	36	8.89e-08		F	57335
R	77701	77732	77706	77737	32	5.29e-07		P	41692	41721	41733	41762	30	1.45e-07		F	29955	29989	56769	56803	35	3.23e-07		R	77752	55070	34	77757	32	4.89e-07		F	23760	23794	55002	55036	35	2.78e-07		F	29699	29731	66891	96621	33	1.4e-07		F	57335
C	77701	77732	77742	77773	32	5.29e-07		P	41692	41721	53388	53417	30	1.45e-07		C	29961	29995	47725	47759	35	3.23e-07		R	79995	25746	34	79995	32	4.89e-07		F	24031	24065	25678	25712	35	2.78e-07		F	32298	32330	33946	66275	33	1.4e-07		P	57350
R	79982	80013	79982	80013	32	5.29e-07		F	41735	41764	53390	53419	30	1.45e-07		P	29961	29995	47725	47759	35	3.23e-07		F	18068	55070	34	18092	34	1.11e-06		P	42079	42113	55002	55036	35	2.78e-07		F	56617	56649	84603	141251	33	1.4e-07		P	66155
F	83357	83388	83825	83856	32	5.29e-07		C	23816	23850	41725	41759	35	2.78e-07		F	30222	30256	31863	31897	35	3.23e-07		P	27603	78691	34	29968	34	1.11e-06		F	50861	50895	78623	78657	35	2.78e-07		R	58957	58989	86010	144998	33	1.4e-07		F	71101
F	18075	18108	18099	18132	34	1.2e-06		F	23833	23867	55086	55120	35	2.78e-07		F	56965	56999	84864	84898	35	3.23e-07		F	27603	71238	34	47793	34	1.11e-06		F	56543	56577	71170	71204	35	2.78e-07		F	58958	58990	86010	144999	33	1.4e-07		P	78091
F	27537	27570	47677	47710	34	1.2e-06		F	24104	24138	25751	25785	35	2.78e-07		F	60839	60873	72222	72256	35	3.23e-07		R	29991	42464	34	47808	34	1.11e-06		F	27505	27536	42402	42433	32	4.49e-07		R	13678	13712	13700	27411	35	3.26e-07		F	28048
P	47653	47686	47692	47725	34	1.2e-06		F	41726	41760	41738	41772	35	2.78e-07		F	62602	62636	77218	77252	35	3.23e-07		P	47769	80532	34	47808	34	1.11e-06		F	42063	42094	80470	80501	32	4.49e-07		P	30520	30554	70808	101361	35	3.26e-07		F	30615
C	47654	47687	47692	47725	34	1.2e-06		P	42164	42198	55086	55120	35	2.78e-07		P	77753	77787	77803	77837	35	3.23e-07		C	47770	53365	34	47808	34	1.11e-06		R	53303	53334	53303	53334	32	4.49e-07		P	30523	30557	60643	91199	35	3.26e-07		F	54991
F	47692	47725	59323	59356	34	1.2e-06		F	50945	50979	78705	78739	35	2.78e-07		F	29900	29931	77396	77427	32	5.22e-07		F	47808	65759	34	59320	34	1.11e-06		F	63679	63710	65697	65728	32	4.49e-07		F	32268	32302	33916	66217	35	3.26e-07		P	28855
R	47692	47725	59325	59358	34	1.2e-06		F	27584	27615	42487	42518	32	4.5e-07		P	29955	29986	77404	77435	32	5.22e-07		R	47808	73964	34	59322	34	1.11e-06		P	65095	65126	73902	73933	32	4.49e-07		F	56542	56576	84528	141103	35	3.26e-07		F	28855
P	59328	59361	86419	86452	34	1.2e-06		C	41729	41760	42145	42176	32	4.5e-07		F	33682	33713	48488	48519	32	5.22e-07		P	59325	66019	34	82994	34	1.11e-06		R	65957	65988	65957	65988	32	4.49e-07		P	58960	58994	86196	145189	35	3.26e-07		P	28855
F	72150	72183	86419	86452	34	1.2e-06		F	42148	42179	80551	80582	32	4.5e-07		R	59387	59418	59387	59418	32	5.22e-07		P	71588	13330	34	77367	34	1.11e-06		F	13240	13273	13264	13297	34	1.02e-06		F	62178	62212	76865	139076	35	3.26e-07		R	57331
F	26370	26400	27404	27434	31	1.98e-06		R	53387	53418	53387	53418	32	4.5e-07		F	69734	69765	71715	71746	32	5.22e-07		F	71588	78411	34	77752	34	1.11e-06		F	20776	20809	78345	78378	34	1.02e-06		R	58956	58987	79701	138687	32	5.27e-07		F	57335
P	28470	28500	47689	47719	31	1.98e-06		F	63763	63794	65781	65812	32	4.5e-07		R	71613	71644	77452	77483	32	5.22e-07		F	72147	78411	34	82994	34	1.11e-06		R	20780	20813	78345	78378	34	1.02e-06		R	58958	58989	70786	129774	32	5.27e-07		F	69118
F	45781	45811	45811	45841	31	1.98e-06		P	65179	65210	73984	74015	32	4.5e-07		R	77420	77451	77420	77451	32	5.22e-07		F	77421	53361	34	77757	34	1.11e-06		R	20782	20815	53295	53328	34	1.02e-06		F	58958	58989	70786	129774	32	5.27e-07		P	28855
F	47695	47725	56723	56753	31	1.98e-06		R	66041	66072	66041	66072	32	4.5e-07		P	77456	77487	77756	77787	32	5.22e-07		R	14967	53361	34	14967	31	1.83e-06		F	20783	20816	53295	53328	34	1.02e-06		R	58958	58989	79690	138678	32	5.27e-07		F	28856
R	59323	59353	79982	80012	31	1.98e-06		F	13245	13278	13269	13302	34	1.02e-06		F	77717	77748	77734	77765	32	5.22e-07		F	26436	78411	34	27470	31	1.83e-06		F	20785	20818	78345	78378	34	1.02e-06		F	58958	58989	79690	138678	32	5.27e-07		F	30585
F	61914	61944	61929	61959	31	1.98e-06		F	20869	20902	78427	78460	34	1.02e-06		P	77748	77779	77792	77823	32	5.22e-07		P	28536	78411	34	47805	31	1.83e-06		R	20789	20822	78345	78378	34	1.02e-06		C	58958	58989	86210	145198	32	5.27e-07		F	48039
F	62837	62867	62860	62890	31	1.98e-06		R	20873	20906	78427	78460	34	1.02e-06		R	77751	77782	77756	77787	32	5.22e-07		P	30015	53361	34	47773	31	1.83e-06		R	20791	20824	53295	53328	34	1.02e-06		P	58958	58989	86210	145198	32	5.27e-07		F	54916
P	71551	71581	77696	77726	31	1.98e-06		R	20875	20908	53379	53412	34	1.02e-06		R	77792	77823	77797	77828	32	5.22e-07		F	45897	53361	34	45927	31	1.83e-06		F	20792	20825	53295	53328	34	1.02e-06		R	58964	58995	58964	117958	32	5.27e-07		P	57334
R	71557	71587	77403	77433	31	1.98e-06		F	20876	20909	53379	53412	34	1.02e-06		R	80035	80066	80035	80066	32	5.22e-07		F	56825	78411	34	76392	31	1.83e-06		F	20794	20827	78345	78378	34	1.02e-06		F	69372	69403	71377	140779	32	5.27e-07		F	60552
F	71557	71587	77404	77434	31	1.98e-06		F	20878	20911	78427	78460	34	1.02e-06		F	83410	83441	83878	83909	32	5.22e-07		R	59320	78411	34	79995	31	1.83e-06		R	20798	20831	78345	78378	34	1.02e-06		F	72620	72651	82614	155264	32	5.27e-07		R	69121
C	71557	71587	77699	77729	31	1.98e-06		R	20882	20915	78427	78460	34	1.02e-06		F	18080	18113	18104	18137	34	1.18e-06		F	61911	53361	34	61926	31	1.83e-06		R	20800	20833	53295	53328	34	1.02e-06		R	79702	79733	79702	159434	32	5.27e-07		F	75830
C	71594	71624	77696	77726	31	1.98e-06		R	20884	20917	53379	53412	34	1.02e-06		P	27530	27563	29926	29959	34	1.18e-06		F	62834	53361	34	62857	31	1.83e-06		F	20801	20834	53295	53328	34	1.02e-06		F	83066	83097	83534	166630	32	5.27e-07		F	75830
F	83170	83200	83638	83668	31	1.98e-06		F	20885	20918	53379	53412	34	1.02e-06		F	27530	27563	47749	47782	34	1.18e-06		P	71548	78411	34	77706	31	1.83e-06		F	20803	20836	78345	78378	34	1.02e-06		F	18737	18770	18761	37530	34	1.19e-06		R	30324
F	11580	11612	13577	13609	33	4.36e-06		F	20887	20920	78427	78460	34	1.02e-06		F	29911	29944	47725	47758	34	1.18e-06		R	71554	53367	34	77413	31	1.83e-06		R	20806	20839	53301	53334	34	1.02e-06		F	29590	29623	60631	90253	34	1.19e-06		R	30324
F	11580	11612	63354	63386	33	4.36e-06		R	20891	20924	78427	78460	34	1.02e-06		R	29911	29944	47726	47759	34	1.18e-06		F	71554	41696	34	77414	31	1.83e-06		P	21340	21373	41630	41663	34	1.02e-06		C	58956	58989	67784	126772	34	1.19e-06		R	30327
F	30082	30114	31729	31761	33	4.36e-06		R	20893	20926	53379	53412	34	1.02e-06		P	29911	29944	59379	59412	34	1.18e-06		C	71554	55076	34	77709	31	1.83e-06		F	21340	21373	55010	55043	34	1.02e-06		R	58956	58989	85376	144364	34	1.19e-06		C	30327
F	47659	47691	86415	86447	33	4.36e-06		F	20894	20927	53379	53412	34	1.02e-06		C	29911	29944	59381	59414	34	1.18e-06		C	71591	53361	34	77706	31	1.83e-06		P	41615	41648	53295	53328	34	1.02e-06		P	70748	70781	86008	156788	34	1.19e-06		C	30327
R	47692	47724	59323	59355	33	4.36e-06		F	20896	20929	78427	78460	34	1.02e-06		R	29949	29982	59379	59412	34	1.18e-06		R	77367	53363	34	77367	31	1.83e-06		C	41615	41648	53297	53330	34	1.02e-06		P	85972	86005	86008	172012	34	1.19e-06		R	57330
P	77689	77721	77747	77779	33	4.36e-06		R	20899	20932	53385	53418	34	1.02e-06		F	29950	29983	59379	59412	34	1.18e-06		F	11581	46359	34	13578	33	4.04e-06		F	2375	2405	46299	46329	31	1.68e-06		F	27000	27030	27060	54089	31	1.98e-06		R	57332
F	25299	25328	68719	68748	30	7.42e-06		F	21433	21466	55094	55127	34	1.02e-06		P	29952	29985	86470	86503	34	1.18e-06		F	11581	21275	34	63351	33	4.04e-06		F	20085	20115	21215	21245	31	1.68e-06		F	28549	28579	29457	58035	31	1.98e-06		F	57332
F	29750	29779	29756	29785	30	7.42e-06		F	41712	41745	42166	42199	34	1.02e-06		R	29961	29994	59379	59412	34	1.18e-06		R	29991	41681	34	30005	33	4.04e-06		F	22278	22308	41621	41651	31	1.68e-06		F	30514	30544	31980	62523	31	1.98e-06		R	57332
F	47700	47729	59334	59363	30	7.42e-06		F	2375	2405	46384	46414	31	1.69e-06		F	29962	29995	59379	59412	34	1.18e-06		P	30005	53370	34	47769	33	4.04e-06		P	23747	23777	53310	53340	31	1.68e-06		P	30514	30544	67826	98369	31	1.98e-06		F	57332
F	56794	56823	76358	76387	30	7.42e-06		F	18677	18707	18689	18719	31	1.69e-06		P	47725	47758	47764	47797	34	1.18e-06		C	30005	39822	34	47771	33	4.04e-06		F	39732	39762	39762	39792	31	1.68e-06		F	30514	30544	79651	110194	31	1.98e-06		C	57332
P	59334	59363	77345	77374	30	7.42e-06		F	20178	20208	21308	21338	31	1.69e-06		C	47726	47759	47764	47797	34	1.18e-06		F	30005	42147	34	59321	33	4.04e-06		F	40398	40428	42087	42117	31	1.68e-06		P	30514	30544	86250	116793	31	1.98e-06		P	57332
P	60804	60833	79949	79978	30	7.42e-06		P	23820	23850	53394	53424	31	1.69e-06		F	47764	47797	59379	59412	34	1.18e-06		R	30005	53355	34	59322	33	4.04e-06		F	42096	42126	53295	53325	31	1.68e-06		F	32017	32047	70793	102839	31	1.98e-06		R	57338
F	60804	60833	86456	86485	30	7.42e-06		F	24134	24164	25781	25811	31	1.69e-06		R	47764	47797	59381	59414	34	1.18e-06		F	30204	53360	34	31851	33	4.04e-06		R	42096	42126	53300	53330	31	1.68e-06		P	32017	32047	86204	118250	31	1.98e-06		F	67747
R	77359	77388	77678	77707	30	7.42e-06		F	39811	39841	39841	39871	31	1.69e-06		P	59384	59417	86470	86503	34	1.18e-06		F	47775	57305	34	82990	33	4.04e-06		F	50630	50660	57245	57275	31	1.68e-06		C	58956	58986	70746	129731	31	1.98e-06		P	69164
P	77361	77390	77750	77779	30	7.42e-06		F	40477	40507	42172	42202	31	1.69e-06		F	71647	71680	77792	77825	34	1.18e-06		R	47808	54834	34	59320	33	4.04e-06		F	50699	50729	54774	54804	31	1.68e-06		P	60648	60678	86187	146864	31	1.98e-06		F	71045
F	77400	77429	77747	77776	30	7.42e-06		R	40486	40516	41729	41759	31	1.69e-06		F	72206	72239	86470	86503	34	1.18e-06		F	77363	71766	34	77699	33	4.04e-06		R	51380	51410	71706	71736	31	1.68e-06		F	61546	61576	61561	123136	31	1.98e-06		R	78148
R	77695	77724	77695	77724	30	7.42e-06		F	41727	41757	55109	55139	31	1.69e-06		R	77417	77450	77724	77757	34	1.18e-06		C	77366	55986	34	77765	33	4.04e-06		F	55911	55941	55926	55956	31	1.68e-06		F	62469	62499	62492	124990	31	1.98e-06		F	81512
P	77703	77732	77747	77776	30	7.42e-06		R	41729	41759	55109	55139	31	1.69e-06		F	77461	77494	77797	77830	34	1.18e-06		P	16301	56917	34	79962	30	6.86e-06		F	56834	56864	56857	56887	31	1.68e-06		C	71277	71307	77315	148621	31	1.98e-06		F	84420
R	84142	84171	84142	84171	30	7.42e-06		F	42181	42211	53379	53409	31	1.69e-06		F	26363	26393	27397	27427	31	1.96e-06		F	16301	71738	34	83031	30	6.86e-06		R	65616	65646	71678	71708	31	1.68e-06		P	71280	71310	77315	148624	31	1.98e-06		P	27939
F	13466	13497	56660	56691	32	1.59e-05		R	42181	42211	53384	53414	31	1.69e-06		F	28463	28493	29917	29947	31	1.96e-06		F	25365	71741	34	68716	30	6.86e-06		F	65616	65646	71681	71711	31	1.68e-06		C	71285	71315	77315	148629	31	1.98e-06		F	27939
F	25162	25193	68583	68614	32	1.59e-05		F	50714	50744	57329	57359	31	1.69e-06		P	28463	28493	47761	47791	31	1.96e-06		R	29952	71738	34	77360	30	6.86e-06		R	65624	65654	71678	71708	31	1.68e-06		P	71288	71318	77315	148632	31	1.98e-06		F	30327
F	26100	26131	27686	27717	32	1.59e-05		F	50783	50813	54858	54888	31	1.69e-06		P	29911	29941	56779	56809	31	1.96e-06		P	29952	71741	34	77401	30	6.86e-06		F	65624	65654	71681	71711	31	1.68e-06		C	71293	71323	77315	148637	31	1.98e-06		P	47978
C	28464	28495	59325	59356	32	1.59e-05		F	55995	56025	56010	56040	31	1.69e-06		F	29965	29995	56779	56809	31	1.96e-06		F	29952	79520	34	77722	30	6.86e-06		F	71708	71738	79460	79490	31	1.68e-06		P	71296	71326	77315	148640	31	1.98e-06		C	57330
P	28464	28495	59325	59356	32	1.59e-05		F	56918	56948	56941	56971	31	1.69e-06		P	29973	30003	47729	47759	31	1.96e-06		C	29952	8546	34	77763	30	6.86e-06		F	6476	6508	8482	8514	33	3.7e-06		C	71301	71331	77315	148645	31	1.98e-06		F	78134
F	47638	47669	47656	47687	32	1.59e-05		R	65700	65730	71760	71790	31	1.69e-06		F	45854	45884	45884	45914	31	1.96e-06		F	47816	57414	34	59331	30	6.86e-06		F	6476	6508	57350	57382	33	3.7e-06		P	71304	71334	77315	148648	31	1.98e-06		F	83820
C	47647	47678	59331	59362	32	1.59e-05		F	65700	65730	71763	71793	31	1.69e-06		F	47767	47797	56779	56809	31	1.96e-06		P	59331	9962	34	77344	30	6.86e-06		F	9850	9882	9898	9930	33	3.7e-06		F	71611	71641	81201	152841	31	1.98e-06		P	84454
P	47656	47687	59337	59368	32	1.59e-05		R	65708	65738	71760	71790	31	1.69e-06		R	59379	59409	80035	80065	31	1.96e-06		R	77358	9934	34	77688	30	6.86e-06		R	9854	9886	9870	9902	33	3.7e-06		R	77338	77368	77338	154705	31	1.98e-06		F	26758
F	47697	47728	56713	56744	32	1.59e-05		F	65708	65738	71763	71793	31	1.69e-06		F	61970	62000	61985	62015	31	1.96e-06		C	77366	70588	34	77418	30	6.86e-06		F	10732	10764	70524	70556	33	3.7e-06		F	82879	82909	83347	166255	31	1.98e-06		P	28871
F	56660	56691	63243	63274	32	1.59e-05		F	71779	71809	71788	71818	31	1.69e-06		F	62893	62923	62916	62946	31	1.96e-06		P	77371	53360	34	77424	30	6.86e-06		F	20775	20807	53296	53328	33	3.7e-06		R	85372	85402	85372	170773	31	1.98e-06		F	30151
R	59328	59359	79982	80013	32	1.59e-05		F	71790	71820	79541	79571	31	1.69e-06		P	71607	71637	77746	77776	31	1.96e-06		F	77424	53361	34	77752	30	6.86e-06		R	20775	20807	53297	53329	33	3.7e-06		F	10303	10335	12306	22640	33	4.35e-06		R	30327
R	59331	59362	79988	80019	32	1.59e-05		F	6476	6508	8479	8511	33	3.71e-06		F	71613	71643	77454	77484	31	1.96e-06		R	77705	51442	34	77705	30	6.86e-06		F	20777	20809	51378	51410	33	3.7e-06		F	10303	10335	62985	73319	33	4.35e-06		F	30328
F	61344	61375	76635	76666	32	1.59e-05		F	6476	6508	57434	57466	33	3.71e-06		C	71613	71643	77749	77779	31	1.96e-06		C	77708	51442	34	77760	30	6.86e-06		R	20780	20812	51378	51410	33	3.7e-06		F	32208	32240	33856	66095	33	4.35e-06		F	30330
F	71557	71588	77748	77779	32	1.59e-05		F	9847	9879	9903	9935	33	3.71e-06		C	71650	71680	77746	77776	31	1.96e-06		F	13467	51442	34	56776	32	1.47e-05		F	20786	20818	51378	51410	33	3.7e-06		F	58960	58992	70797	129788	33	4.35e-06		F	54685
P	71599	71630	77359	77390	32	1.59e-05		R	9851	9883	9867	9899	33	3.71e-06		F	83223	83253	83691	83721	31	1.96e-06		F	25228	51442	34	68580	32	1.47e-05		R	20789	20821	51378	51410	33	3.7e-06		R	70798	70830	79701	150530	33	4.35e-06		C	57330
C	71602	71633	77679	77710	32	1.59e-05		F	20868	20900	53380	53412	33	3.71e-06		F	11579	11611	13582	13614	33	4.31e-06		F	26166	51442	34	27752	32	1.47e-05		F	20795	20827	51378	51410	33	3.7e-06		F	27026	27055	27062	54116	30	7.4e-06		P	59022
F	72166	72197	86218	86249	32	1.59e-05		R	20868	20900	53381	53413	33	3.71e-06		F	11579	11611	63410	63442	33	4.31e-06		C	28530	51442	34	59322	32	1.47e-05		R	20798	20830	51378	51410	33	3.7e-06		R	29232	29261	29232	58492	30	7.4e-06		F	59920
F	72916	72947	82905	82936	32	1.59e-05		F	20870	20902	51462	51494	33	3.71e-06		C	29912	29944	59379	59411	33	4.31e-06		P	28530	51442	34	59322	32	1.47e-05		F	20804	20836	51378	51410	33	3.7e-06		F	30515	30544	85338	115881	30	7.4e-06		F	60843
R	77392	77423	77747	77778	32	1.59e-05		R	20873	20905	51462	51494	33	3.71e-06		P	29945	29977	86466	86498	33	4.31e-06		P	29997	51442	34	77345	32	1.47e-05		R	20807	20839	51378	51410	33	3.7e-06		F	31810	31839	31840	63678	30	7.4e-06		F	70036
R	77395	77426	77411	77442	32	1.59e-05		F	20879	20911	51462	51494	33	3.71e-06		F	30162	30194	31803	31835	33	4.31e-06		R	30005	78410	34	59320	32	1.47e-05		R	20807	20839	78346	78378	33	3.7e-06		P	31974	32003	56379	88381	30	7.4e-06		C	78154
P	77395	77426	77695	77726	32	1.59e-05		R	20882	20914	51462	51494	33	3.71e-06		F	47731	47763	86466	86498	33	4.31e-06		F	47754	25682	34	47772	32	1.47e-05		F	23971	24003	25618	25650	33	3.7e-06		F	32003	32032	85994	118025	30	7.4e-06		F	81325
C	77411	77442	77706	77737	32	1.59e-05		F	20888	20920	51462	51494	33	3.71e-06		R	47764	47796	59379	59411	33	4.31e-06		C	47763	51433	34	59328	32	1.47e-05		F	40398	40430	51369	51401	33	3.7e-06		F	56379	56408	67833	124240	30	7.4e-06		F	12952
F	77695	77726	77706	77737	32	1.59e-05		R	20891	20923	51462	51494	33	3.71e-06		F	25292	25321	68775	68804	30	7.33e-06		P	47772	53359	34	59334	32	1.47e-05		C	41616	41648	53295	53327	33	3.7e-06		P	56379	56408	79645	136052	30	7.4e-06		F	12952
C	77709	77740	77747	77778	32	1.59e-05		F	20897	20929	51462	51494	33	3.71e-06		F	29743	29772	29773	29802	30	7.33e-06		F	56776	53371	34	63240	32	1.47e-05		F	51378	51410	53307	53339	33	3.7e-06		F	56379	56408	86257	142664	30	7.4e-06		F	16317
C	79982	80013	86421	86452	32	1.59e-05		R	20900	20932	51462	51494	33	3.71e-06		F	29946	29975	29970	29999	30	7.33e-06		R	59325	9960	34	79995	32	1.47e-05		F	9870	9899	9902	9931	30	6.3e-06		F	56427	56456	76063	132518	30	7.4e-06		R	16321
F	83415	83446	83883	83914	32	1.59e-05		R	20900	20932	78428	78460	33	3.71e-06		F	47772	47801	59390	59419	30	7.33e-06		R	59328	62763	34	80001	32	1.47e-05		F	19014	19043	62705	62734	30	6.3e-06		F	62380	62409	79197	141605	30	7.4e-06		F	30525
F	86415	86446	87463	87494	32	1.59e-05		F	24044	24076	25691	25723	33	3.71e-06		F	56850	56879	76416	76445	30	7.33e-06		F	61341	23676	34	76634	32	1.47e-05		F	23558	23587	23618	23647	30	6.3e-06		F	67790	67819	70743	138561	30	7.4e-06		C	84417
F	7479	7509	52337	52367	31	5.75e-05		F	40477	40509	51453	51485	33	3.71e-06		P	59390	59419	77403	77432	30	7.33e-06		C	71599	80530	34	77689	32	1.47e-05		P	23779	23808	80472	80501	30	6.3e-06		F	71273	71302	71313	142614	30	7.4e-06		F	16337
F	27537	27567	29891	29921	31	5.75e-05		F	51462	51494	53391	53423	33	3.71e-06		P	60860	60889	80002	80031	30	7.33e-06		F	72163	65653	34	82793	32	1.47e-05		R	65595	65624	65595	65624	30	6.3e-06		P	71273	71302	77315	148616	30	7.4e-06		F	25253
P	27552	27582	85594	85624	31	5.75e-05		F	9867	9896	9907	9936	30	6.31e-06		F	60860	60889	86507	86536	30	7.33e-06		R	77405	66011	34	77421	32	1.47e-05		P	65640	65669	65953	65982	30	6.3e-06		F	77308	77337	77356	154692	30	7.4e-06		F	25687
P	28464	28494	56723	56753	31	5.75e-05		F	19107	19136	62789	62818	30	6.31e-06		P	77419	77448	77803	77832	30	7.33e-06		P	77405	78067	34	77705	32	1.47e-05		F	71664	71693	78009	78038	30	6.3e-06		R	77334	77363	77334	154696	30	7.4e-06		C	30324
F	28467	28497	86412	86442	31	5.75e-05		F	23643	23672	23691	23720	30	6.31e-06		R	77420	77449	77761	77790	30	7.33e-06		C	77421	71755	34	77716	32	1.47e-05		R	71697	71726	71697	71726	30	6.3e-06		F	13276	13307	14262	27568	32	1.58e-05		R	30324
F	29891	29921	47677	47707	31	5.75e-05		R	23852	23881	41734	41763	30	6.31e-06		F	77453	77482	77800	77829	30	7.33e-06		F	77705	78067	34	77716	32	1.47e-05		F	73965	73994	78009	78038	30	6.3e-06		F	14301	14332	14332	28663	32	1.58e-05		P	30324
P	29966	29996	29966	29996	31	5.75e-05		P	23852	23881	80553	80582	30	6.31e-06		F	77464	77493	77792	77821	30	7.33e-06		C	79995	77610	34	82996	32	1.47e-05		R	77552	77581	77552	77581	30	6.3e-06		F	29600	29631	70779	100409	32	1.58e-05		F	47991
F	45790	45820	45820	45850	31	5.75e-05		P	41690	41719	41723	41752	30	6.31e-06		R	77745	77774	77745	77774	30	7.33e-06		F	82990	78895	34	84038	32	1.47e-05		R	78837	78866	78837	78866	30	6.3e-06		F	29600	29631	79683	109313	32	1.58e-05		F	54753
P	47645	47675	59331	59361	31	5.75e-05		C	41690	41719	41734	41763	30	6.31e-06		C	77748	77777	77800	77829	30	7.33e-06		F	7480	50686	34	52453	31	5.32e-05		F	8371	8402	50624	50655	32	1.35e-05		F	29600	29631	86003	115633	32	1.58e-05		P	54753
P	47653	47683	56723	56753	31	5.75e-05		F	41690	41719	51431	51460	30	6.31e-06		R	84195	84224	84195	84224	30	7.33e-06		R	14954	10562	34	14972	31	5.32e-05		F	10469	10500	10500	10531	32	1.35e-05		P	29600	29631	86217	115847	32	1.58e-05		F	54753
P	47692	47722	77340	77370	31	5.75e-05		C	41692	41721	41724	41753	30	6.31e-06		F	13471	13502	56716	56747	32	1.57e-05		F	14956	21562	34	14972	31	5.32e-05		F	19815	19846	21500	21531	32	1.35e-05		C	30521	30552	58958	89509	32	1.58e-05		F	54801
P	47692	47722	86412	86442	31	5.75e-05		P	41692	41721	71791	71820	30	6.31e-06		F	25155	25186	68639	68670	32	1.57e-05		F	14964	53357	34	14972	31	5.32e-05		R	20775	20806	53295	53326	32	1.35e-05		P	30521	30552	58958	89509	32	1.58e-05		P	57332
F	56735	56765	59335	59365	31	5.75e-05		F	41723	41752	53390	53419	30	6.31e-06		F	26093	26124	27679	27710	32	1.57e-05		P	16284	42122	34	16284	31	5.32e-05		R	41615	41646	42060	42091	32	1.35e-05		R	30523	30554	70746	101299	32	1.58e-05		C	57334
F	56747	56777	60802	60832	31	5.75e-05		C	41728	41757	80547	80576	30	6.31e-06		C	28457	28488	59381	59412	32	1.57e-05		P	16284	53371	34	71521	31	5.32e-05		P	42060	42091	53309	53340	32	1.35e-05		R	58956	58987	70797	129783	32	1.58e-05		F	60754
P	59322	59352	71922	71952	31	5.75e-05		R	41735	41764	53389	53418	30	6.31e-06		P	28457	28488	59381	59412	32	1.57e-05		F	16284	65135	34	79978	31	5.32e-05		F	50699	50730	65073	65104	32	1.35e-05		C	58956	58987	86199	145185	32	1.58e-05		F	66165
F	59323	59353	79983	80013	31	5.75e-05		R	65679	65708	65679	65708	30	6.31e-06		P	29908	29939	56769	56800	32	1.57e-05		P	16284	65146	34	83014	31	5.32e-05		R	53303	53334	65084	65115	32	1.35e-05		R	58961	58992	79702	138693	32	1.58e-05		F	69651
C	59323	59353	86422	86452	31	5.75e-05		P	65724	65753	66037	66066	30	6.31e-06		F	47710	47741	47728	47759	32	1.57e-05		F	24904	70707	34	24952	31	5.32e-05		F	55347	55378	70645	70676	32	1.35e-05		R	58964	58995	70804	129798	32	1.58e-05		R	75810
R	59334	59364	86234	86264	31	5.75e-05		F	71746	71775	78091	78120	30	6.31e-06		C	47719	47750	59387	59418	32	1.57e-05		F	28533	65702	34	82987	31	5.32e-05		F	65288	65319	65640	65671	32	1.35e-05		R	58964	58995	79708	138702	32	1.58e-05		R	75823
P	60787	60817	60787	60817	31	5.75e-05		F	74047	74076	78091	78120	30	6.31e-06		P	47728	47759	59393	59424	32	1.57e-05		P	30015	76995	34	47755	31	5.32e-05		F	66943	66974	76933	76964	32	1.35e-05		F	58970	59001	70810	129810	32	1.58e-05		F	14838
P	60787	60817	71524	71554	31	5.75e-05		R	77634	77663	77634	77663	30	6.31e-06		F	47769	47800	56769	56800	32	1.57e-05		P	30088	75630	34	30088	31	5.32e-05		F	71702	71733	75568	75599	32	1.35e-05		F	60968	60999	76340	137338	32	1.58e-05		F	15919
F	60787	60817	79965	79995	31	5.75e-05		F	8368	8399	50708	50739	32	1.35e-05		F	56716	56747	63299	63330	32	1.57e-05		F	45906	77744	34	45936	31	5.32e-05		F	77385	77416	77682	77713	32	1.35e-05		C	67783	67814	79702	147515	32	1.58e-05		F	16936
F	60787	60817	85627	85657	31	5.75e-05		F	10474	10505	10505	10536	32	1.35e-05		R	59384	59415	80035	80066	32	1.57e-05		P	47761	77802	34	59328	31	5.32e-05		F	77443	77474	77740	77771	32	1.35e-05		F	67788	67819	85965	153783	32	1.58e-05		F	26488
P	60787	60817	86439	86469	31	5.75e-05		F	19908	19939	21594	21625	32	1.35e-05		R	59387	59418	80041	80072	32	1.57e-05		P	47808	10681	34	77339	31	5.32e-05		F	9543	9573	10621	10651	31	4.88e-05		P	70745	70776	70804	141579	32	1.58e-05		F	27949
P	71524	71554	71524	71554	31	5.75e-05		R	20868	20899	53379	53410	32	1.35e-05		F	61400	61431	76693	76724	32	1.57e-05		P	47808	15504	34	82987	31	5.32e-05		F	13937	13967	15444	15474	31	4.88e-05		C	70745	70776	79696	150471	32	1.58e-05		F	27949
F	71524	71554	79965	79995	31	5.75e-05		F	20869	20900	41726	41757	32	1.35e-05		C	71658	71689	77729	77760	32	1.57e-05		P	59319	78403	34	71919	31	5.32e-05		R	20776	20806	78343	78373	31	4.88e-05		P	70745	70776	79708	150483	32	1.58e-05		F	27949
F	71524	71554	85627	85657	31	5.75e-05		R	20869	20900	41729	41760	32	1.35e-05		F	72222	72253	86272	86303	32	1.57e-05		F	59320	22335	34	79996	31	5.32e-05		C	20779	20809	22275	22305	31	4.88e-05		F	71008	71039	71320	142358	32	1.58e-05		P	27949
P	71524	71554	86439	86469	31	5.75e-05		R	20875	20906	41726	41757	32	1.35e-05		F	72973	73004	82958	82989	32	1.57e-05		C	59320	40700	34	82997	31	5.32e-05		P	20779	20809	40640	40670	31	4.88e-05		F	77442	77473	77451	154923	32	1.58e-05		C	28865
F	71551	71581	71591	71621	31	5.75e-05		F	20875	20906	41729	41760	32	1.35e-05		F	77417	77448	77737	77768	32	1.57e-05		R	59331	22335	34	82809	31	5.32e-05		P	20780	20810	22275	22305	31	4.88e-05		C	79702	79733	86198	165930	32	1.58e-05		P	28865
F	71551	71581	77406	77436	31	5.75e-05		F	20878	20909	41726	41757	32	1.35e-05		C	77461	77492	77756	77787	32	1.57e-05		P	71521	40700	34	71521	31	5.32e-05		C	20780	20810	40640	40670	31	4.88e-05		P	84288	84319	86192	170510	32	1.58e-05		R	30327
R	71594	71624	77406	77436	31	5.75e-05		R	20878	20909	41729	41760	32	1.35e-05		F	77745	77776	77756	77787	32	1.57e-05		F	71521	22335	34	79978	31	5.32e-05		C	20788	20818	22275	22305	31	4.88e-05		P	85335	85366	85379	170744	32	1.58e-05		R	30327
F	71919	71949	86416	86446	31	5.75e-05		R	20884	20915	41726	41757	32	1.35e-05		C	80035	80066	86472	86503	32	1.57e-05		P	71521	40700	34	83014	31	5.32e-05		P	20788	20818	40640	40670	31	4.88e-05		F	6209	6239	51981	58219	31	5.73e-05		F	30328
P	71922	71952	84530	84560	31	5.75e-05		F	20884	20915	41729	41760	32	1.35e-05		F	83468	83499	83936	83967	32	1.57e-05		F	71548	22335	34	71588	31	5.32e-05		P	20789	20819	22275	22305	31	4.88e-05		F	13367	13397	14453	27849	31	5.73e-05		P	47976
F	77347	77377	86419	86449	31	5.75e-05		F	20887	20918	41726	41757	32	1.35e-05		F	86466	86497	87514	87545	32	1.57e-05		F	71548	40700	34	77416	31	5.32e-05		C	20789	20819	40640	40670	31	4.88e-05		F	19434	19464	20941	40404	31	5.73e-05		F	48045
P	77398	77428	77696	77726	31	5.75e-05		R	20887	20918	41729	41760	32	1.35e-05		F	7478	7508	52393	52423	31	5.68e-05		P	71556	22335	34	77370	31	5.32e-05		C	20797	20827	22275	22305	31	4.88e-05		F	29181	29211	77334	106544	31	5.73e-05		F	54679
F	77696	77726	77704	77734	31	5.75e-05		R	20893	20924	41726	41757	32	1.35e-05		P	27545	27575	85648	85678	31	5.68e-05		F	71556	40700	34	77752	31	5.32e-05		P	20797	20827	40640	40670	31	4.88e-05		P	29605	29635	85311	114945	31	5.73e-05		C	57330
F	79115	79145	81537	81567	31	5.75e-05		F	20893	20924	41729	41760	32	1.35e-05		P	28457	28487	56779	56809	31	5.68e-05		C	71559	22335	34	77370	31	5.32e-05		P	20798	20828	22275	22305	31	4.88e-05		C	30524	30554	79702	110255	31	5.73e-05		R	57335
P	79965	79995	79965	79995	31	5.75e-05		F	20896	20927	41726	41757	32	1.35e-05		F	28460	28490	86463	86493	31	5.68e-05		R	71559	40700	34	77752	31	5.32e-05		C	20798	20828	40640	40670	31	4.88e-05		P	31957	31987	81229	113215	31	5.73e-05		R	57338
P	79965	79995	85627	85657	31	5.75e-05		R	20896	20927	41729	41760	32	1.35e-05		F	29914	29944	77398	77428	31	5.68e-05		P	71564	22335	34	77370	31	5.32e-05		C	20806	20836	22275	22305	31	4.88e-05		C	31979	32009	58956	90964	31	5.73e-05		R	57338
F	79965	79995	86439	86469	31	5.75e-05		P	20903	20934	41690	41721	32	1.35e-05		F	29914	29944	86463	86493	31	5.68e-05		F	71564	40700	34	77752	31	5.32e-05		P	20806	20836	40640	40670	31	4.88e-05		F	32017	32047	79697	111743	31	5.73e-05		F	59342
P	79985	80015	87467	87497	31	5.75e-05		P	22359	22390	50777	50808	32	1.35e-05		F	29967	29997	56769	56799	31	5.68e-05		C	71567	22335	34	77370	31	5.32e-05		P	20807	20837	22275	22305	31	4.88e-05		P	32092	32122	32092	64213	31	5.73e-05		C	66158
P	85627	85657	85627	85657	31	5.75e-05		R	41723	41754	71781	71812	32	1.35e-05		P	29973	30003	47711	47741	31	5.68e-05		R	71567	40700	34	77752	31	5.32e-05		C	20807	20837	40640	40670	31	4.88e-05		F	42259	42289	60646	102934	31	5.73e-05		C	69120
F	85627	85657	86439	86469	31	5.75e-05		F	41726	41757	71787	71818	32	1.35e-05		P	30046	30076	30046	30076	31	5.68e-05		P	71572	53357	34	77370	31	5.32e-05		F	20809	20839	53297	53327	31	4.88e-05		F	56353	56383	60646	117028	31	5.73e-05		P	69120
P	86439	86469	86439	86469	31	5.75e-05		R	41729	41760	71787	71818	32	1.35e-05		F	45863	45893	45893	45923	31	5.68e-05		F	71572	53358	34	77752	31	5.32e-05		R	20809	20839	53298	53328	31	4.88e-05		F	56353	56383	84251	140633	31	5.73e-05		F	69386
F	13320	13349	56580	56609	30	0.000208		P	42145	42176	53393	53424	32	1.35e-05		P	47717	47747	59387	59417	31	5.68e-05		C	71575	79467	34	77370	31	5.32e-05		P	21355	21385	79407	79437	31	4.88e-05		F	56368	56398	58968	115365	31	5.73e-05		F	75828
F	14966	14995	14982	15011	30	0.000208		F	42183	42214	71790	71821	32	1.35e-05		P	47725	47755	56779	56809	31	5.68e-05		R	71575	61408	34	77752	31	5.32e-05		F	21563	21593	61348	61378	31	4.88e-05		F	58956	58986	60646	119631	31	5.73e-05		P	75837
F	18096	18125	18108	18137	30	0.000208		F	50783	50814	65157	65188	32	1.35e-05		P	47764	47794	77398	77428	31	5.68e-05		P	71580	50747	34	77370	31	5.32e-05		P	22272	22302	50687	50717	31	4.88e-05		R	58956	58986	67827	126812	31	5.73e-05		R	75840
F	24839	24868	24887	24916	30	0.000208		F	51467	51498	71781	71812	32	1.35e-05		P	47764	47794	86463	86493	31	5.68e-05		F	71580	40464	34	77752	31	5.32e-05		P	22278	22308	40404	40434	31	4.88e-05		C	58956	58986	79650	138635	31	5.73e-05		C	78138
F	26069	26098	67272	67301	30	0.000208		R	53387	53418	65168	65199	32	1.35e-05		F	56791	56821	59391	59421	31	5.68e-05		C	71583	55082	34	77370	31	5.32e-05		P	22278	22308	55022	55052	31	4.88e-05		F	58956	58986	79703	138688	31	5.73e-05		C	78148
P	28455	28484	56739	56768	30	0.000208		F	53388	53419	71779	71810	32	1.35e-05		F	56803	56833	60858	60888	31	5.68e-05		R	71583	41676	34	77752	31	5.32e-05		R	23747	23777	41616	41646	31	4.88e-05		R	58956	58986	86251	145236	31	5.73e-05		P	82734
F	28465	28494	71922	71951	30	0.000208		F	55431	55462	70727	70758	32	1.35e-05		P	59378	59408	71978	72008	31	5.68e-05		R	71591	53355	34	77416	31	5.32e-05		P	23747	23777	53295	53325	31	4.88e-05		R	58958	58988	60646	119633	31	5.73e-05		C	83824
F	28468	28497	47645	47674	30	0.000208		F	65372	65403	65724	65755	32	1.35e-05		F	59379	59409	80036	80066	31	5.68e-05		F	71916	53360	34	82991	31	5.32e-05		C	23747	23777	53300	53330	31	4.88e-05		F	58959	58989	60646	119634	31	5.73e-05		P	83829
F	28491	28520	85636	85665	30	0.000208		F	67027	67058	77015	77046	32	1.35e-05		C	59379	59409	86473	86503	31	5.68e-05		F	77346	53369	34	82994	31	5.32e-05		F	23782	23812	53309	53339	31	4.88e-05		R	58961	58991	60646	119636	31	5.73e-05		R	84420
F	30013	30042	79261	79290	30	0.000208		F	77467	77498	77764	77795	32	1.35e-05		P	60843	60873	60843	60873	31	5.68e-05		P	77367	23915	34	77419	31	5.32e-05		P	23855	23885	23855	23885	31	4.88e-05		R	67789	67819	70746	138564	31	5.73e-05		F	8851
P	47645	47674	47692	47721	30	0.000208		F	77525	77556	77822	77853	32	1.35e-05		P	60843	60873	71580	71610	31	5.68e-05		R	77367	39831	34	77706	31	5.32e-05		F	39741	39771	39771	39801	31	4.88e-05		C	67789	67819	70804	138622	31	5.73e-05		F	16010
C	47649	47678	56733	56762	30	0.000208		F	9540	9570	10626	10656	31	4.89e-05		F	60843	60873	80018	80048	31	5.68e-05		P	77408	41676	34	77706	31	5.32e-05		C	40407	40437	41616	41646	31	4.88e-05		C	70743	70773	70805	141577	31	5.73e-05		P	27954
R	47651	47680	71922	71951	30	0.000208		F	13942	13972	15554	15584	31	4.89e-05		F	60843	60873	85681	85711	31	5.68e-05		F	77706	80527	34	77714	31	5.32e-05		P	40407	40437	80467	80497	31	4.88e-05		C	70745	70775	79711	150485	31	5.73e-05		F	28150
F	47654	47683	71922	71951	30	0.000208		R	20863	20893	71779	71809	31	4.89e-05		P	60843	60873	86490	86520	31	5.68e-05		C	77706	55085	34	77755	31	5.32e-05		C	41616	41646	55025	55055	31	4.88e-05		C	70746	70776	70784	141559	31	5.73e-05		P	28855
F	47658	47687	71508	71537	30	0.000208		R	20869	20899	78425	78455	31	4.89e-05		P	71580	71610	71580	71610	31	5.68e-05		F	79128	42120	34	81550	31	5.32e-05		F	41618	41648	42060	42090	31	4.88e-05		C	70746	70776	79688	150463	31	5.73e-05		F	28868
C	47663	47692	59335	59364	30	0.000208		P	20872	20902	40719	40749	31	4.89e-05		F	71580	71610	80018	80048	31	5.68e-05		P	79978	53366	34	79978	31	5.32e-05		R	41648	41678	53306	53336	31	4.88e-05		C	70746	70776	85374	156149	31	5.73e-05		P	30292
P	47663	47692	79986	80015	30	0.000208		C	20873	20903	40719	40749	31	4.89e-05		F	71580	71610	85681	85711	31	5.68e-05		F	79978	55085	34	83014	31	5.32e-05		F	41654	41684	55025	55055	31	4.88e-05		C	70746	70776	86008	156783	31	5.73e-05		R	30327
C	47693	47722	87459	87488	30	0.000208		P	20881	20911	40719	40749	31	4.89e-05		P	71580	71610	86490	86520	31	5.68e-05		P	79998	42158	34	84042	31	5.32e-05		P	42061	42091	42098	42128	31	4.88e-05		R	70746	70776	86213	156988	31	5.73e-05		R	30329
P	47694	47723	87459	87488	30	0.000208		C	20882	20912	40719	40749	31	4.89e-05		F	71607	71637	71647	71677	31	5.68e-05		P	83014	78443	34	83014	31	5.32e-05		P	51346	51376	78383	78413	31	4.88e-05		F	70784	70814	70808	141621	31	5.73e-05		F	30330
R	47700	47729	59333	59362	30	0.000208		P	20890	20920	40719	40749	31	4.89e-05		F	71607	71637	77456	77486	31	5.68e-05		F	13321	80531	34	56696	30	0.000192		F	51346	51376	80471	80501	31	4.88e-05		R	70807	70837	85371	156207	31	5.73e-05		F	30330
P	47705	47734	77340	77369	30	0.000208		C	20891	20921	40719	40749	31	4.89e-05		F	71615	71645	77792	77822	31	5.68e-05		P	16302	80536	34	70211	30	0.000192		C	51380	51410	80476	80506	31	4.88e-05		F	70808	70838	79688	150525	31	5.73e-05		C	30330
C	47705	47734	87459	87488	30	0.000208		P	20899	20929	40719	40749	31	4.89e-05		R	71618	71648	77792	77822	31	5.68e-05		F	18089	55085	34	18101	30	0.000192		F	53295	53325	55025	55055	31	4.88e-05		F	70808	70838	85374	156211	31	5.73e-05		P	30409
F	59323	59352	79992	80021	30	0.000208		C	20900	20930	40719	40749	31	4.89e-05		F	71623	71653	77792	77822	31	5.68e-05		F	24832	55085	34	24953	30	0.000192		R	53300	53330	55025	55055	31	4.88e-05		F	70808	70838	86008	156845	31	5.73e-05		F	40570
C	59326	59355	71922	71951	30	0.000208		R	20902	20932	41727	41757	31	4.89e-05		R	71626	71656	77792	77822	31	5.68e-05		F	24879	71757	34	24904	30	0.000192		R	53303	53333	71697	71727	31	4.88e-05		P	70808	70838	86213	157050	31	5.73e-05		P	47976
P	59326	59355	71922	71951	30	0.000208		F	20902	20932	41729	41759	31	4.89e-05		F	71631	71661	77792	77822	31	5.68e-05		F	26135	71768	34	67269	30	0.000192		F	53303	53333	71708	71738	31	4.88e-05		F	77448	77478	79705	157182	31	5.73e-05		C	47982
C	59329	59358	71922	71951	30	0.000208		F	20902	20932	53381	53411	31	4.89e-05		R	71634	71664	77792	77822	31	5.68e-05		F	28531	55085	34	71919	30	0.000192		F	53310	53340	55025	55055	31	4.88e-05		F	77448	77478	85382	162859	31	5.73e-05		R	48030
C	59331	59360	71509	71538	30	0.000208		R	20902	20932	53382	53412	31	4.89e-05		F	71639	71669	77792	77822	31	5.68e-05		F	28534	65151	34	47761	30	0.000192		F	53310	53340	65091	65121	31	4.88e-05		F	78811	78841	81249	160089	31	5.73e-05		R	48040
P	59337	59366	71508	71537	30	0.000208		F	20909	20939	71779	71809	31	4.89e-05		R	71642	71672	77792	77822	31	5.68e-05		C	29951	54819	34	77404	30	0.000192		P	54759	54789	54759	54789	31	4.88e-05		F	10408	10437	19835	30271	30	0.000207		F	48049
F	59337	59366	72187	72216	30	0.000208		P	21448	21478	79488	79518	31	4.89e-05		R	71650	71680	77456	77486	31	5.68e-05		R	29951	65118	34	77719	30	0.000192		P	54759	54789	65058	65088	31	4.88e-05		F	12049	12078	56223	68300	30	0.000207		F	54727
P	60805	60834	70214	70243	30	0.000208		F	21657	21687	61432	61462	31	4.89e-05		F	71975	72005	86467	86497	31	5.68e-05		F	29988	65622	34	30012	30	0.000192		P	54759	54789	65562	65592	31	4.88e-05		F	13694	13723	13734	27456	30	0.000207		F	54727
P	71509	71538	79990	80019	30	0.000208		P	23820	23850	50774	50804	31	4.89e-05		P	71978	72008	84583	84613	31	5.68e-05		C	30005	79500	34	84034	30	0.000192		F	54759	54789	79440	79470	31	4.88e-05		F	14378	14407	14436	28842	30	0.000207		F	54742
C	71547	71576	77361	77390	30	0.000208		P	23820	23850	53379	53409	31	4.89e-05		F	77405	77435	86470	86500	31	5.68e-05		P	30006	65118	34	82986	30	0.000192		P	65058	65088	65058	65088	31	4.88e-05		F	18758	18787	18770	37556	30	0.000207		F	57330
P	71922	71951	79986	80015	30	0.000208		C	23820	23850	53384	53414	31	4.89e-05		F	77421	77451	77724	77754	31	5.68e-05		P	30006	65622	34	84034	30	0.000192		P	65058	65088	65562	65592	31	4.88e-05		F	27478	27507	68416	95922	30	0.000207		R	57330
C	71922	71951	79989	80018	30	0.000208		F	23855	23885	53393	53423	31	4.89e-05		F	77746	77776	77754	77784	31	5.68e-05		R	30012	79500	34	47815	30	0.000192		F	65058	65088	79440	79470	31	4.88e-05		F	28248	28277	66900	95176	30	0.000207		C	57330
C	71922	71951	84534	84563	30	0.000208		P	23928	23958	23928	23958	31	4.89e-05		C	77746	77776	77795	77825	31	5.68e-05		F	30135	65622	34	79274	30	0.000192		P	65562	65592	65562	65592	31	4.88e-05		R	29181	29210	77334	106543	30	0.000207		F	57330
C	77361	77390	77394	77423	30	0.000208		F	24154	24184	25807	25837	31	4.89e-05		F	79168	79198	81590	81620	31	5.68e-05		P	47761	79500	34	47808	30	0.000192		F	65562	65592	79440	79470	31	4.88e-05		F	29181	29210	77343	106552	30	0.000207		R	57330
R	77361	77390	77709	77738	30	0.000208		F	39820	39850	39850	39880	31	4.89e-05		P	80018	80048	80018	80048	31	5.68e-05		R	47767	71738	34	71919	30	0.000192		R	65600	65630	71678	71708	31	4.88e-05		C	29201	29230	29232	58461	30	0.000207		R	57332
P	77362	77391	77413	77442	30	0.000208		P	40477	40507	41700	41730	31	4.89e-05		P	80018	80048	85681	85711	31	5.68e-05		F	47770	71741	34	71919	30	0.000192		F	65600	65630	71681	71711	31	4.88e-05		R	29232	29261	77417	106677	30	0.000207		F	57333
C	77395	77424	77712	77741	30	0.000208		P	40486	40516	41685	41715	31	4.89e-05		F	80018	80048	86490	86520	31	5.68e-05		F	47774	71738	34	71505	30	0.000192		R	65608	65638	71678	71708	31	4.88e-05		C	29232	29261	83851	113111	30	0.000207		R	57335
F	77400	77429	77755	77784	30	0.000208		P	40486	40516	80548	80578	31	4.89e-05		P	80038	80068	87518	87548	31	5.68e-05		C	47779	71741	34	59332	30	0.000192		F	65608	65638	71681	71711	31	4.88e-05		P	30511	30540	56376	86915	30	0.000207		R	57338
P	77703	77732	77755	77784	30	0.000208		C	40719	40749	71779	71809	31	4.89e-05		P	85681	85711	85681	85711	31	5.68e-05		P	47779	66020	34	79999	30	0.000192		C	65637	65667	65960	65990	31	4.88e-05		F	31845	31874	67860	99733	30	0.000207		F	57338
F	83187	83216	83655	83684	30	0.000208		F	41732	41762	71790	71820	31	4.89e-05		F	85681	85711	86490	86520	31	5.68e-05		C	47809	74290	34	84034	30	0.000192		P	66216	66246	74230	74260	31	4.88e-05		P	31980	32009	86013	118021	30	0.000207		P	57339
P	85642	85671	86425	86454	30	0.000208		C	41733	41763	51430	51460	31	4.89e-05		P	86490	86520	86490	86520	31	5.68e-05		P	47810	78408	34	84034	30	0.000192		R	71706	71736	78348	78378	31	4.88e-05		R	32014	32043	70808	102850	30	0.000207		F	57345
F	85650	85679	86688	86717	30	0.000208		F	41736	41766	50771	50801	31	4.89e-05		F	13325	13354	56636	56665	30	0.000205		R	47816	80534	34	59330	30	0.000192		P	71708	71738	80474	80504	31	4.88e-05		R	32015	32044	85373	117416	30	0.000207		R	66153
								F	41739	41769	55109	55139	31	4.89e-05		F	14971	15000	14987	15016	30	0.000205		P	47821	75625	34	77339	30	0.000192		F	73069	73099	75565	75595	31	4.88e-05		R	32017	32046	58953	90998	30	0.000207		P	66156
								P	42146	42176	42183	42213	31	4.89e-05		F	18101	18130	18113	18142	30	0.000205		C	47821	77631	34	84034	30	0.000192		F	77552	77582	77571	77601	31	4.88e-05		P	32017	32046	70743	102788	30	0.000207		R	66164
								F	50771	50801	53391	53421	31	4.89e-05		F	24844	24873	24880	24909	30	0.000205		F	59320	79500	34	80005	30	0.000192		P	79440	79470	79440	79470	31	4.88e-05		F	32139	32168	78954	111121	30	0.000207		C	69120
								P	51430	51460	78465	78495	31	4.89e-05		F	26062	26091	67328	67357	30	0.000205		C	59323	50601	34	71919	30	0.000192		F	8225	8254	50543	50572	30	0.000176		F	58956	58985	79712	138696	30	0.000207		C	69121
								F	51430	51460	80552	80582	31	4.89e-05		P	28448	28477	56795	56824	30	0.000205		P	59323	10662	34	71919	30	0.000192		F	10546	10575	10604	10633	30	0.000176		P	58967	58996	67779	126774	30	0.000207		C	69121
								F	51462	51492	71785	71815	31	4.89e-05		F	28458	28487	71978	72007	30	0.000205		C	59326	13331	34	71919	30	0.000192		F	13261	13290	13273	13302	30	0.000176		C	67793	67822	85374	153195	30	0.000207		R	69121
								R	51464	51494	71779	71809	31	4.89e-05		F	28461	28490	47717	47746	30	0.000205		C	59328	18660	34	71506	30	0.000192		F	18566	18595	18602	18631	30	0.000176		F	67827	67856	86013	153868	30	0.000207		F	69162
								R	51464	51494	71788	71818	31	4.89e-05		F	28484	28513	85690	85719	30	0.000205		P	59334	61324	34	71505	30	0.000192		F	19784	19813	61266	61295	30	0.000176		F	69417	69446	71422	140867	30	0.000207		R	75832
								C	51464	51494	80557	80587	31	4.89e-05		F	29902	29931	29914	29943	30	0.000205		F	59334	53353	34	72184	30	0.000192		F	20810	20839	53295	53324	30	0.000176		P	70745	70774	85372	156145	30	0.000207		F	77254
								F	53379	53409	55109	55139	31	4.89e-05		P	29902	29931	29951	29980	30	0.000205		P	71506	78401	34	80003	30	0.000192		F	20810	20839	78343	78372	30	0.000176		R	70786	70815	79701	150515	30	0.000207		F	83778
								R	53384	53414	55109	55139	31	4.89e-05		P	29902	29931	47765	47794	30	0.000205		P	71919	80527	34	79999	30	0.000192		P	20815	20844	80469	80498	30	0.000176		P	70807	70836	85977	156812	30	0.000207		P	84421
								R	53387	53417	71779	71809	31	4.89e-05		P	29902	29931	56795	56824	30	0.000205		C	71919	23824	34	80002	30	0.000192		P	21337	21366	23766	23795	30	0.000176		P	77336	77365	79701	157065	30	0.000207		F	13057
								F	53387	53417	71790	71820	31	4.89e-05		P	29902	29931	59380	59409	30	0.000205		R	77366	42136	34	77705	30	0.000192		F	21337	21366	42078	42107	30	0.000176		P	79651	79680	86013	165692	30	0.000207		F	14692
								F	53394	53424	55109	55139	31	4.89e-05		C	29908	29937	29970	29999	30	0.000205		C	77372	79507	34	77752	30	0.000192		F	22299	22328	79449	79478	30	0.000176		R	79690	79719	79701	159419	30	0.000207		F	17013
								F	53394	53424	65175	65205	31	4.89e-05		C	29908	29937	47772	47801	30	0.000205		C	77405	51416	34	77722	30	0.000192		F	23763	23792	51358	51387	30	0.000176		R	79701	79730	86010	165739	30	0.000207		F	26457
								P	54843	54873	54843	54873	31	4.89e-05		C	29908	29937	59390	59419	30	0.000205		P	77702	40447	34	77757	30	0.000192		P	23766	23795	40389	40418	30	0.000176		C	79701	79730	86212	165941	30	0.000207		F	27882
								P	54843	54873	65142	65172	31	4.89e-05		F	29913	29942	87510	87539	30	0.000205										R	23777	23806	53307	53336	30	0.000176		R	79711	79740	85372	165111	30	0.000207		P	28855
								P	54843	54873	65646	65676	31	4.89e-05		R	29914	29943	87510	87539	30	0.000205										F	23783	23812	40407	40436	30	0.000176		F	79712	79741	85374	165114	30	0.000207		F	28856
								F	54843	54873	79521	79551	31	4.89e-05		F	29915	29944	47717	47746	30	0.000205										F	23902	23931	73221	73250	30	0.000176		F	82896	82925	83364	166288	30	0.000207		F	28874
								P	65142	65172	65142	65172	31	4.89e-05		F	29945	29974	80040	80069	30	0.000205										P	40408	40437	41606	41635	30	0.000176		F	86013	86042	86251	172292	30	0.000207		F	30168
								P	65142	65172	65646	65676	31	4.89e-05		P	29946	29975	47715	47744	30	0.000205										F	41611	41640	51347	51376	30	0.000176										F	30327
								F	65142	65172	79521	79551	31	4.89e-05		F	29946	29975	59390	59419	30	0.000205										C	41615	41644	41653	41682	30	0.000176										C	30330
								P	65646	65676	65646	65676	31	4.89e-05		C	29951	29980	87510	87539	30	0.000205										F	41617	41646	80466	80495	30	0.000176										P	30333
								F	65646	65676	79521	79551	31	4.89e-05		F	29958	29987	59390	59419	30	0.000205										R	41618	41647	80466	80495	30	0.000176										F	30456
								R	65684	65714	71760	71790	31	4.89e-05		C	29963	29992	87510	87539	30	0.000205										C	41655	41684	80466	80495	30	0.000176										F	47978
								F	65684	65714	71763	71793	31	4.89e-05		P	29964	29993	87510	87539	30	0.000205										P	42059	42088	71717	71746	30	0.000176										R	47981
								R	65692	65722	71760	71790	31	4.89e-05		R	29970	29999	47771	47800	30	0.000205										F	42062	42091	65546	65575	30	0.000176										P	48022
								F	65692	65722	71763	71793	31	4.89e-05		F	30093	30122	79314	79343	30	0.000205										C	42067	42096	53307	53336	30	0.000176										C	48032
								C	65721	65751	66044	66074	31	4.89e-05		P	47717	47746	47764	47793	30	0.000205										P	42081	42110	51358	51387	30	0.000176										F	48035
								C	66044	66074	71768	71798	31	4.89e-05		C	47721	47750	56789	56818	30	0.000205										F	50699	50728	65577	65606	30	0.000176										R	48040
								P	66300	66330	74312	74342	31	4.89e-05		R	47723	47752	71978	72007	30	0.000205										F	50746	50775	70378	70407	30	0.000176										F	48040
								R	71779	71809	78430	78460	31	4.89e-05		F	47726	47755	71978	72007	30	0.000205										C	53303	53332	65547	65576	30	0.000176										F	54756
								R	71788	71818	78430	78460	31	4.89e-05		F	47730	47759	71564	71593	30	0.000205										F	53306	53335	79463	79492	30	0.000176										F	57330
								C	71790	71820	80560	80590	31	4.89e-05		C	47735	47764	59391	59420	30	0.000205										P	53309	53338	65546	65575	30	0.000176										P	57341
								F	73151	73181	75647	75677	31	4.89e-05		P	47735	47764	80039	80068	30	0.000205										P	53322	53351	73896	73925	30	0.000176										F	57341
								F	77634	77664	77653	77683	31	4.89e-05		C	47765	47794	87510	87539	30	0.000205										P	54777	54806	64215	64244	30	0.000176										F	66210
								P	79521	79551	79521	79551	31	4.89e-05		P	47766	47795	87510	87539	30	0.000205										F	60143	60172	78843	78872	30	0.000176										F	67792
								F	8222	8251	50627	50656	30	0.000177		R	47772	47801	59389	59418	30	0.000205										C	65953	65982	71671	71700	30	0.000176										F	69164
								F	10551	10580	10609	10638	30	0.000177		P	47777	47806	77398	77427	30	0.000205																										P	69172
								F	13266	13295	13278	13307	30	0.000177		C	47777	47806	87510	87539	30	0.000205																										F	69172
								F	19877	19906	61350	61379	30	0.000177		F	59379	59408	80045	80074	30	0.000205																										F	69746
								R	20868	20897	41726	41755	30	0.000177		C	59382	59411	71978	72007	30	0.000205																										P	75828
								F	20868	20897	41731	41760	30	0.000177		P	59382	59411	71978	72007	30	0.000205																										R	78136
								C	20870	20899	41692	41721	30	0.000177		C	59385	59414	71978	72007	30	0.000205																										R	78147
								P	20876	20905	41692	41721	30	0.000177		C	59387	59416	71565	71594	30	0.000205																										C	78147
								C	20879	20908	41692	41721	30	0.000177		P	59393	59422	71564	71593	30	0.000205																										F	78148
								P	20885	20914	41692	41721	30	0.000177		F	59393	59422	72243	72272	30	0.000205																										F	81342
								C	20888	20917	41692	41721	30	0.000177		P	60861	60890	70270	70299	30	0.000205
								P	20894	20923	41692	41721	30	0.000177		P	71565	71594	80043	80072	30	0.000205
								C	20897	20926	41692	41721	30	0.000177		P	71978	72007	80039	80068	30	0.000205
								F	20903	20932	53379	53408	30	0.000177		C	71978	72007	80042	80071	30	0.000205
								F	20903	20932	78425	78454	30	0.000177		C	71978	72007	84587	84616	30	0.000205
								P	20908	20937	80550	80579	30	0.000177		R	77422	77451	77726	77755	30	0.000205
								P	21430	21459	23839	23868	30	0.000177		C	77423	77452	77803	77832	30	0.000205
								F	21430	21459	42163	42192	30	0.000177		C	77453	77482	77759	77788	30	0.000205
								F	22384	22413	79530	79559	30	0.000177		P	77742	77771	77797	77826	30	0.000205
								F	23836	23865	51442	51471	30	0.000177		F	83240	83269	83708	83737	30	0.000205
								P	23839	23868	40468	40497	30	0.000177		P	84186	84215	84228	84257	30	0.000205
								R	23850	23879	53391	53420	30	0.000177		P	85696	85725	86476	86505	30	0.000205
								F	23852	23881	41735	41764	30	0.000177		F	85697	85726	86298	86327	30	0.000205
								F	23856	23885	40486	40515	30	0.000177		F	85704	85733	86739	86768	30	0.000205
								F	23975	24004	73303	73332	30	0.000177
								P	40719	40748	71779	71808	30	0.000177
								C	41690	41719	53374	53403	30	0.000177
								F	41690	41719	80553	80582	30	0.000177
								R	41692	41721	42149	42178	30	0.000177
								P	41692	41721	42184	42213	30	0.000177
								C	41692	41721	53388	53417	30	0.000177
								C	41692	41721	71776	71805	30	0.000177
								P	41692	41721	71782	71811	30	0.000177
								P	41726	41755	65630	65659	30	0.000177
								C	41732	41761	65631	65660	30	0.000177
								P	41735	41764	42150	42179	30	0.000177
								C	41740	41769	80547	80576	30	0.000177
								P	42144	42173	71799	71828	30	0.000177
								F	42147	42176	65630	65659	30	0.000177
								C	42152	42181	53391	53420	30	0.000177
								P	42166	42195	51442	51471	30	0.000177
								F	50783	50812	65661	65690	30	0.000177
								F	50830	50859	70460	70489	30	0.000177
								C	53387	53416	65631	65660	30	0.000177
								F	53390	53419	79544	79573	30	0.000177
								P	53393	53422	65630	65659	30	0.000177
								P	53406	53435	73978	74007	30	0.000177
								P	54861	54890	64299	64328	30	0.000177
								C	66037	66066	71753	71782	30	0.000177
								P	66037	66066	71771	71800	30	0.000177
								F	71779	71808	78431	78460	30	0.000177
[truncated: 33 more columns]

## Sheet: Table S6
Supplementary Table S6 SSRs identified in mitochondrial genome in the eleven Xanthoparmelia mitogenomes using MISA
X.camtschadalis							X.conspersa							X.desertorum							X.durietzii							X.orientalis							X.protomatrae							X.taractica							X.tinctina
No.	SSRs type	SSRs	Size	Start	End		No.	SSRs type	SSRs	Size	Start	End		No.	SSRs type	SSRs	Size	Start	End		No.	SSRs type	SSRs	Size	Start	End		No.	SSRs type	SSRs	Size	Start	End		No.	SSRs type	SSRs	Size	Start	End		No.	SSRs type	SSRs	Size	Start	End		No.
1	p1	(A)10	10	3750	3759		1	p4	(AATT)3	12	4711	4722		1	p1	(A)10	10	3750	3759		1	p1	(A)10	10	3750	3759		1	p4	(AATT)3	12	4711	4722		1	p2	(TA)5	10	3439	3448		1	p2	(TA)5	10	3432	3441		1
2	p1	(A)10	10	4363	4372		2	p5	(CAAAG)3	15	4812	4826		2	p4	(AATT)3	12	9814	9825		2	p1	(A)11	11	4363	4373		2	p5	(CAAAG)3	15	4812	4826		2	p4	(AATT)3	12	8538	8549		2	p1	(A)10	10	5132	5141		2
3	p4	(AATT)3	12	9815	9826		3	p2	(TA)6	12	5871	5882		3	p5	(CAAAG)3	15	9915	9929		3	c	(AATT)3tttattcgtaagtggagtcgttctagctaacgcatcacttgatatagcatttcacgataaacttattaagagtaaaatagtaaagggac(CAAAG)3	116	9816	9931		3	p2	(TA)6	12	5871	5882		3	p5	(CAAAG)3	15	8639	8653		3	p1	(A)10	10	5745	5754		3
4	p5	(CAAAG)3	15	9916	9930		4	p4	(TTTA)3	12	6106	6117		4	p2	(TA)6	12	10974	10985		4	p2	(TA)6	12	10976	10987		4	p4	(TTTA)3	12	6106	6117		4	p2	(TA)6	12	9698	9709		4	p1	(T)10	10	6679	6688		4
5	p2	(TA)6	12	10975	10986		5	p6	(GTTCAG)4	24	6903	6926		5	p4	(TTTA)3	12	11209	11220		5	p4	(TTTA)3	12	11211	11222		5	p6	(GTTCAG)4	24	6906	6929		5	p4	(TTTA)3	12	9933	9944		5	p4	(AATT)3	12	11187	11198		5
6	p4	(TTTA)3	12	11210	11221		6	p2	(AT)5	10	8842	8851		6	p6	(GTTCAG)4	24	12006	12029		6	p6	(GTTCAG)3	18	12008	12025		6	p2	(AT)5	10	8845	8854		6	p6	(GTTCAG)4	24	10730	10753		6	p5	(CAAAG)3	15	11288	11302		6
7	p6	(GTTCAG)3	18	12007	12024		7	p1	(T)10	10	10362	10371		7	p2	(AT)5	10	13945	13954		7	p2	(AT)5	10	13941	13950		7	p1	(T)10	10	10357	10366		7	p2	(AT)5	10	12669	12678		7	p2	(TA)6	12	12347	12358		7
8	p2	(AT)5	10	13940	13949		8	p1	(T)11	11	15975	15985		8	p1	(T)12	12	15466	15477		8	p1	(T)12	12	15454	15465		8	p1	(T)11	11	15865	15875		8	p1	(T)10	10	14189	14198		8	p4	(TTTA)3	12	12582	12593		8
9	p1	(T)12	12	15461	15472		9	p6	(TCCTGT)3	18	18678	18695		9	p1	(T)11	11	19198	19208		9	p1	(A)11	11	16028	16038		9	p6	(TCCTGT)10	60	18567	18626		9	p1	(T)11	11	21362	21372		9	p6	(GTTCAG)3	18	13379	13396		9
10	p1	(T)11	11	19193	19203		10	p6	(CTGTTC)3	18	18698	18715		10	p2	(AT)6	12	21276	21287		10	p1	(T)11	11	19186	19196		10	p1	(T)10	10	21015	21024		10	p2	(AT)6	12	23420	23431		10	p2	(AT)5	10	15312	15321		10
11	p2	(AT)6	12	21271	21282		11	p1	(T)10	10	21108	21117		11	p6	(TTTTTC)3	18	22590	22607		11	p2	(AT)6	12	21264	21275		11	p3	(TTC)4	12	21338	21349		11	p6	(TCCTGT)4	24	27001	27024		11	p1	(T)10	10	16824	16833		11
12	p6	(TTTTTC)3	18	22585	22602		12	p3	(TTC)4	12	21431	21442		12	p6	(TCCTGT)10	60	24845	24904		12	p6	(TTTTTC)3	18	22578	22595		12	p1	(T)20	20	21481	21500		12	p6	(CTGTTC)7	42	27027	27068		12	p1	(T)11	11	19549	19559		12
13	p6	(TCCTGT)12	72	24840	24911		13	p1	(T)21	21	21574	21594		13	p1	(T)10	10	27197	27206		13	c	(TCCTGT)12(TTCCTG)12	144	24833	24976		13	p2	(AT)5	10	23500	23509		13	p3	(TTC)4	12	29588	29599		13	p2	(AT)6	12	21629	21640		13
14	p1	(T)10	10	27204	27213		14	p2	(AT)5	10	23585	23594		14	p3	(TTC)4	12	27528	27539		14	p1	(T)10	10	27270	27279		14	p6	(ATCAGA)14	84	23559	23642		14	p1	(T)16	16	29731	29746		14	p6	(TCCTGT)7	42	25210	25251		14
15	p3	(TTC)4	12	27535	27546		15	p6	(ATCAGA)12	72	23644	23715		15	p3	(TTC)5	15	28464	28478		15	p3	(TTC)4	12	27601	27612		15	p2	(TA)5	10	24672	24681		15	p3	(TTC)4	12	30531	30542		15	p6	(CTGTTC)4	24	25254	25277		15
16	p3	(TTC)5	15	28471	28485		16	p2	(TA)5	10	24745	24754		16	p2	(AT)5	10	29685	29694		16	p3	(TTC)5	15	28537	28551		16	p2	(TA)6	12	26445	26456		16	p2	(AT)6	12	31749	31760		16	p1	(T)10	10	27584	27593		16
17	p2	(AT)5	10	29692	29701		17	p2	(TA)6	12	26524	26535		17	p6	(ATCAGA)9	54	29744	29797		17	p2	(AT)5	10	29758	29767		17	p2	(AT)5	10	28493	28502		17	p6	(ATCAGA)9	54	31811	31864		17	p1	(T)23	23	27891	27913		17
18	p6	(ATCAGA)5	30	29751	29780		18	p2	(AT)5	10	28572	28581		18	p2	(TA)5	10	30863	30872		18	p2	(TA)5	10	30905	30914		18	p1	(T)13	13	31775	31787		18	p2	(TA)5	10	32910	32919		18	p3	(TTC)4	12	27937	27948		18
19	p2	(TA)5	10	30783	30792		19	p4	(TAAA)3	12	29264	29275		19	p2	(TA)6	12	32622	32633		19	p2	(TA)6	12	32670	32681		19	p1	(T)10	10	32695	32704		19	p2	(AT)5	10	36713	36722		19	p3	(TTC)5	15	28872	28886		19
20	p2	(TA)6	12	32548	32559		20	p1	(T)13	13	31854	31866		20	p2	(AT)5	10	34659	34668		20	p2	(AT)5	10	34707	34716		20	p1	(A)12	12	32706	32717		20	p1	(T)11	11	39812	39822		20	p2	(AT)5	10	30093	30102		20
21	p2	(AT)5	10	34585	34594		21	p1	(T)10	10	32774	32783		21	p4	(TAAA)3	12	35347	35358		21	p4	(TAAA)3	12	35395	35406		21	p1	(A)12	12	33281	33292		21	p1	(T)13	13	39997	40009		21	p6	(AATCAG)3	18	30169	30186		21
22	p4	(TAAA)3	12	35273	35284		22	p1	(A)13	13	32785	32797		22	p1	(T)10	10	37736	37745		22	p1	(T)10	10	37784	37793		22	p1	(T)13	13	36831	36843		22	p1	(T)11	11	40884	40894		22	p2	(TA)5	10	31226	31235		22
23	p1	(T)10	10	37662	37671		23	p1	(A)12	12	33361	33372		23	p1	(T)13	13	37920	37932		23	p1	(T)14	14	37968	37981		23	p3	(ATT)4	12	38521	38532		23	p1	(A)13	13	40896	40908		23	p2	(TA)6	12	32991	33002		23
24	p1	(T)14	14	37846	37859		24	p1	(T)13	13	36910	36922		24	p1	(A)12	12	39408	39419		24	p1	(A)12	12	39457	39468		24	p1	(T)11	11	38615	38625		24	p1	(A)11	11	41472	41482		24	p2	(AT)5	10	35030	35039		24
25	p1	(A)12	12	39335	39346		25	p3	(ATT)4	12	38600	38611		25	p1	(T)13	13	42953	42965		25	p1	(T)13	13	42996	43008		25	p3	(AAT)4	12	40199	40210		25	p1	(T)13	13	45083	45095		25	p4	(TAAA)3	12	35718	35729		25
26	p1	(T)13	13	42880	42892		26	p1	(T)10	10	38695	38704		26	p3	(ATT)4	12	44643	44654		26	c	(ATT)4tatatttagttccctacaatccattaatataactagcattttagtacttataatgtttaatacttaaatgtctagtactataa(T)10	105	44686	44790		26	p2	(TA)5	10	40271	40280		26	p3	(ATT)4	12	46770	46781		26	p1	(T)11	11	38116	38126		26
27	p3	(ATT)4	12	44570	44581		27	p3	(AAT)4	12	40278	40289		27	p1	(T)10	10	44738	44747		27	c	(AAT)4tagcctgtagaaggaattattattaaaagtaattttctgtattctaatgttgttttcttt(TA)5	82	46364	46445		27	p1	(T)11	11	47313	47323		27	p1	(T)10	10	46865	46874		27	p1	(T)13	13	38301	38313		27
28	p1	(T)10	10	44665	44674		28	p2	(TA)5	10	40350	40359		28	p3	(AAT)4	12	46321	46332		28	p1	(A)11	11	46839	46849		28	p2	(AT)5	10	50180	50189		28	p2	(TA)5	10	49469	49478		28	p1	(A)12	12	39779	39790		28
29	p3	(AAT)4	12	46248	46259		29	p3	(TTC)5	15	41707	41721		29	p2	(TA)5	10	46393	46402		29	p1	(T)10	10	53467	53476		29	p3	(AGA)4	12	51379	51390		29	p1	(A)10	10	49697	49706		29	p1	(T)13	13	43394	43406		29
30	p2	(TA)5	10	46320	46329		30	p1	(T)11	11	47398	47408		30	p1	(A)10	10	46796	46805		30	p2	(AT)5	10	56333	56342		30	p1	(A)11	11	52149	52159		30	p2	(AT)5	10	55860	55869		30	p3	(ATT)4	12	45081	45092		30
31	p1	(A)11	11	46723	46733		31	p2	(AT)5	10	50264	50273		31	p1	(T)10	10	53407	53416		31	p1	(A)11	11	58174	58184		31	p3	(AAG)4	12	53307	53318		31	p1	(A)10	10	56299	56308		31	p1	(T)11	11	45175	45185		31
32	p1	(T)10	10	53351	53360		32	p3	(AGA)4	12	51463	51474		32	p2	(AT)5	10	56273	56282		32	p3	(AAG)4	12	59332	59343		32	p1	(A)11	11	54503	54513		32	p1	(A)11	11	57810	57820		32	p2	(TA)5	10	47779	47788		32
33	p2	(AT)5	10	56217	56226		33	p1	(A)11	11	52233	52243		33	p1	(A)11	11	58233	58243		33	p4	(ATTA)3	12	61203	61214		33	p4	(ATTA)3	12	55209	55220		33	p3	(AAG)4	12	58968	58979		33	p1	(A)10	10	48073	48082		33
34	p1	(A)11	11	58177	58187		34	p3	(AAG)4	12	53391	53402		34	p3	(AAG)4	12	59391	59402		34	c	(ATT)4ttatttttc(TA)5	31	61495	61525		34	p3	(ATT)4	12	55495	55506		34	p1	(A)11	11	60164	60174		34	p2	(AT)5	10	54235	54244		34
35	p3	(AAG)4	12	59335	59346		35	p1	(A)11	11	54587	54597		35	p1	(A)11	11	60587	60597		35	p1	(T)10	10	63177	63186		35	p2	(TA)5	10	55516	55525		35	p1	(T)10	10	60405	60414		35	p1	(A)11	11	56184	56194		35
36	p1	(A)11	11	60531	60541		36	p4	(ATTA)3	12	55293	55304		36	p4	(ATTA)3	12	61262	61273		36	p1	(A)13	13	66903	66915		36	p1	(A)10	10	60903	60912		36	p4	(ATTA)3	12	60830	60841		36	p3	(AAG)4	12	57342	57353		36
37	p4	(ATTA)3	12	61206	61217		37	p3	(ATT)4	12	55579	55590		37	p3	(ATT)4	12	61554	61565		37	p3	(TTC)4	12	68152	68163		37	p3	(TTC)4	12	62148	62159		37	p3	(ATT)4	12	61130	61141		37	p1	(T)10	10	58779	58788		37
38	p3	(ATT)4	12	61498	61509		38	p2	(TA)5	10	55600	55609		38	p2	(TA)5	10	61575	61584		38	c	(TAA)4tgatggatctaaacaattacttgttacaactaataaccagcctaattatcttgtttcgggtcta(ACTT)3	88	69108	69195		38	p4	(ACTT)3	12	63170	63181		38	p2	(TA)5	10	61151	61160		38	p4	(ATTA)3	12	59204	59215		38
39	p2	(TA)5	10	61519	61528		39	p1	(A)10	10	60987	60996		39	p1	(T)10	10	63236	63245		39	p1	(T)13	13	70417	70429		39	p1	(T)13	13	63650	63662		39	p4	(ACTT)3	12	68881	68892		39	p3	(ATT)4	12	59504	59515		39
40	p1	(T)10	10	63180	63189		40	p3	(TTC)4	12	62232	62243		40	p1	(A)13	13	66962	66974		40	p3	(GAA)4	12	71070	71081		40	p1	(T)12	12	64414	64425		40	p1	(T)11	11	70114	70124		40	p2	(TA)5	10	59525	59534		40
41	p1	(A)13	13	66906	66918		41	p4	(ACTT)3	12	63254	63265		41	p3	(TTC)4	12	68211	68222		41	p1	(T)10	10	72860	72869		41	p3	(GAA)4	12	65102	65113		41	p3	(GAA)4	12	70822	70833		41	p1	(A)10	10	64912	64921		41
42	p3	(TTC)4	12	68155	68166		42	p1	(T)13	13	63734	63746		42	p3	(TAA)4	12	69167	69178		42	p5	(TTTGA)3	15	73206	73220		42	p1	(T)10	10	66889	66898		42	p5	(TTTGA)3	15	72912	72926		42	p4	(ACTT)3	12	67256	67267		42
43	p3	(TAA)4	12	69111	69122		43	p1	(T)12	12	64498	64509		43	p4	(ACTT)3	12	69243	69254		43	p4	(TTTA)3	12	74369	74380		43	p5	(TTTGA)3	15	67235	67249		43	p4	(TTTA)3	12	74075	74086		43	p1	(T)11	11	68489	68499		43
44	p4	(ACTT)3	12	69187	69198		44	p3	(GAA)4	12	65186	65197		44	p1	(T)13	13	70476	70488		44	p1	(T)10	10	76025	76034		44	p4	(TTTA)3	12	68398	68409		44	p1	(T)10	10	75731	75740		44	p3	(GAA)4	12	69200	69211		44
45	p1	(T)13	13	70420	70432		45	p1	(T)10	10	66973	66982		45	p3	(GAA)4	12	71129	71140		45	p5	(TGTTT)3	15	76632	76646		45	p1	(T)10	10	70046	70055		45	p5	(TGTTT)3	15	76338	76352		45	p5	(TTTGA)3	15	71337	71351		45
46	p3	(GAA)4	12	71073	71084		46	p5	(TTTGA)3	15	67319	67333		46	p1	(T)10	10	72919	72928		46	c	(TTC)5ttttcttcttcttttcttcttttctttagaaaaagaagaagaaaagaagaagaaaagaagaa(AAG)4	89	77361	77449		46	p5	(TGTTT)3	15	70643	70657		46	p1	(A)10	10	77619	77628		46	p4	(TTTA)3	12	72500	72511		46
47	p5	(TTTGA)3	15	73208	73222		47	p4	(TTTA)3	12	68482	68493		47	p5	(TTTGA)3	15	73265	73279		47	p1	(A)10	10	77939	77948		47	p3	(AAG)4	12	71381	71392		47	p1	(T)10	10	78771	78780		47	p5	(TGTTT)3	15	74755	74769		47
48	p4	(TTTA)3	12	74371	74382		48	p5	(TGTTT)3	15	70725	70739		48	p4	(TTTA)3	12	74428	74439		48	p4	(CCCT)3	12	81375	81386		48	p1	(T)10	10	73032	73041		48	p4	(CCCT)3	12	81071	81082		48	p1	(T)10	10	77217	77226		48
49	p5	(TGTTT)3	15	76633	76647		49	p3	(AAG)4	12	71463	71474		49	p1	(T)10	10	76084	76093		49	p2	(AT)7	14	81675	81688		49	p4	(CCCT)3	12	75390	75401		49	p2	(AT)7	14	81371	81384		49	p4	(CCCT)3	12	79517	79528		49
50	p3	(TTC)5	15	77362	77376		50	p1	(T)10	10	73114	73123		50	p5	(TGTTT)3	15	76691	76705		50	p3	(AAG)5	15	82827	82841		50	p2	(AT)7	14	75690	75703		50	p1	(T)10	10	82560	82569		50	p2	(AT)7	14	79817	79830		50
51	p3	(AAG)4	12	77428	77439		51	p4	(CCCT)3	12	75472	75483		51	p3	(TTC)5	15	77420	77434		51	p3	(ATG)4	12	83957	83968		51	p1	(T)10	10	76879	76888		51	p3	(ATA)5	15	82858	82872		51	p1	(T)10	10	81006	81015		51
52	p1	(A)10	10	77926	77935		52	p2	(AT)7	14	75772	75785		52	p3	(AAG)4	12	77478	77489									52	p3	(ATA)5	15	77177	77191		52	p3	(AAT)4	12	83343	83354		52	p3	(ATA)5	15	81304	81318		52
53	p4	(CCCT)3	12	81362	81373		53	p1	(T)10	10	76961	76970		53	p1	(A)10	10	77979	77988									53	p2	(TA)5	10	78822	78831		53	p2	(TA)5	10	84727	84736		53	p3	(AAT)4	12	81789	81800		53
54	p2	(AT)7	14	81662	81675		54	p3	(ATA)5	15	77259	77273		54	p4	(CCCT)3	12	81415	81426									54	p1	(T)22	22	78844	78865		54	p1	(T)21	21	84749	84769		54	p2	(TA)5	10	83173	83182		54
55	p1	(T)10	10	82851	82860		55	p2	(TA)5	10	78904	78913		55	p2	(AT)7	14	81715	81728									55	p3	(ATG)4	12	80386	80397		55	p3	(ATG)4	12	87177	87188		55	p1	(T)21	21	83195	83215		55
56	p3	(ATA)5	15	83149	83163		56	p1	(T)21	21	78926	78946		56	p1	(T)10	10	82904	82913									56	p3	(GAT)4	12	80412	80423		56	p1	(A)10	10	87342	87351		56	p3	(ATG)4	12	85623	85634		56
57	p3	(AAT)4	12	83634	83645		57	p3	(ATG)4	12	80467	80478		57	p3	(ATA)5	15	83202	83216									57	p1	(A)11	11	80554	80564									57	p1	(A)10	10	85788	85797		57
58	p2	(TA)5	10	85010	85019		58	p3	(GAT)4	12	80493	80504		58	p3	(AAT)4	12	83687	83698																														58
59	p1	(T)16	16	85033	85048		59	p1	(A)11	11	80635	80645		59	p2	(TA)5	10	85063	85072																														59
60	p3	(AAG)5	15	86252	86266									60	p1	(T)15	15	85086	85100
61	p3	(ATG)4	12	87382	87393									61	p3	(AAG)4	12	86306	86317
														62	p3	(ATG)4	12	87433	87444
[truncated: 23 more columns]

## Sheet: Table S7
Supplementary Table S7 Tandem repeats in the eleven Xanthoparmelia mitogenomes using Tandem Repeats Finder
Species	Indices	Period Size	Copy Number	Consensus Size	Percent Matches	Percent Indels	Score	A	C	G	T	Entropy (0-2)
X.camtschadalis	5536--5645	24	4.6	24	100	0	220	53	18	7	20	1.68
X.camtschadalis	14950--15010	8	7.6	8	88	0	95	1	24	0	73	0.92
X.camtschadalis	18069--18133	12	5.4	12	88	0	94	24	9	33	32	1.87
X.camtschadalis	24840--24912	6	12.2	6	100	0	146	0	32	16	50	1.45
X.camtschadalis	29751--29781	6	5.2	6	100	0	62	51	16	16	16	1.77
X.camtschadalis	32512--32559	21	2.6	18	76	20	53	52	0	0	47	1
X.camtschadalis	36539--36585	19	2.5	19	89	0	76	48	4	14	31	1.63
X.camtschadalis	37673--37705	12	2.8	12	90	0	57	66	12	15	6	1.42
X.camtschadalis	37697--37727	16	1.9	16	93	0	53	61	6	25	6	1.45
X.camtschadalis	40763--40799	12	2.9	13	84	15	51	29	0	16	54	1.43
X.camtschadalis	44621--44665	15	2.9	16	80	9	58	35	8	8	46	1.66
X.camtschadalis	45782--45842	15	4.1	15	93	0	104	70	1	26	1	1.06
X.camtschadalis	45782--45851	30	2.3	30	90	4	106	70	2	25	1	1.1
X.camtschadalis	47639--47680	18	2.3	18	95	0	75	4	23	0	71	1.05
X.camtschadalis	47648--47688	12	3.4	12	86	0	55	2	24	0	73	0.96
X.camtschadalis	47693--47729	12	3.1	12	92	0	65	72	0	24	2	0.97
X.camtschadalis	48224--48272	16	3.1	16	100	0	98	42	6	6	44	1.54
X.camtschadalis	49323--49353	12	2.6	12	94	0	53	29	22	0	48	1.51
X.camtschadalis	55502--55582	36	2.2	36	91	0	135	17	9	45	27	1.79
X.camtschadalis	55522--55585	18	3.6	18	72	16	60	18	10	42	28	1.84
X.camtschadalis	55522--55582	21	3.2	20	69	26	60	18	11	42	27	1.84
X.camtschadalis	56714--56744	12	2.6	12	100	0	62	64	0	29	6	1.18
X.camtschadalis	59324--59360	3	12.3	3	88	0	56	72	0	27	0	0.84
X.camtschadalis	59324--59360	15	2.5	15	100	0	74	72	0	27	0	0.84
X.camtschadalis	61904--61999	15	6.4	15	79	0	102	23	30	17	28	1.97
X.camtschadalis	62829--62888	23	2.7	23	92	2	95	13	16	18	51	1.76
X.camtschadalis	71558--71622	8	8.1	8	100	0	130	75	0	24	0	0.81
X.camtschadalis	71923--71952	9	3.3	9	100	0	60	0	23	0	76	0.78
X.camtschadalis	76030--76068	11	3.5	11	89	0	60	10	7	7	74	1.22
X.camtschadalis	76615--76646	15	2.1	15	94	0	55	0	9	15	75	1.05
X.camtschadalis	77360--77391	8	3.9	8	92	8	55	0	25	0	75	0.81
X.camtschadalis	77393--77440	3	17	3	83	12	66	72	0	27	0	0.84
X.camtschadalis	77396--77440	11	4.1	11	91	8	74	73	0	26	0	0.84
X.camtschadalis	77393--77440	8	5.7	9	87	9	66	72	0	27	0	0.84
X.camtschadalis	77401--77438	19	2	19	100	0	76	73	0	26	0	0.83
X.camtschadalis	77668--77741	17	4.4	17	86	3	87	1	25	0	72	0.92
X.camtschadalis	77675--77736	8	7.4	8	89	10	81	0	25	0	74	0.82
X.camtschadalis	77675--77741	3	23.7	3	79	11	79	0	25	0	74	0.82
X.camtschadalis	77682--77738	11	4.9	11	83	12	78	0	24	0	75	0.8
X.camtschadalis	77666--77741	39	1.9	39	86	5	109	1	25	0	73	0.91
X.camtschadalis	77743--77771	8	3.6	8	100	0	58	75	0	24	0	0.8
X.camtschadalis	80253--80297	18	2.4	19	81	7	56	68	6	13	11	1.37
X.camtschadalis	81526--81564	15	2.5	15	87	4	51	74	2	12	10	1.17
X.camtschadalis	83525--83565	19	2.2	19	90	0	64	75	0	19	4	0.98
X.camtschadalis	84140--84170	11	2.9	11	95	4	55	0	32	0	67	0.91
X.camtschadalis	84358--84387	9	3.3	9	100	0	60	10	10	36	43	1.72
X.camtschadalis	84355--84397	18	2.4	18	76	0	50	6	9	44	39	1.64
X.camtschadalis	86416--86441	12	2.2	12	100	0	52	7	23	0	69	1.14
X.camtschadalis	87461--87504	21	2.1	21	86	0	61	11	15	0	72	1.11
X.conspersa	6898--6928	6	5.2	6	96	0	53	19	16	29	35	1.93
X.conspersa	9852--9936	8	10.6	8	94	0	152	0	24	0	75	0.81
X.conspersa	10478--10537	31	1.9	31	93	0	102	31	18	11	38	1.87
X.conspersa	10521--10633	58	1.9	58	89	0	172	33	15	12	38	1.85
X.conspersa	13239--13303	12	5.4	12	88	0	94	24	9	33	32	1.87
X.conspersa	14138--14343	105	2	105	100	0	412	34	15	10	39	1.82
X.conspersa	18678--18720	6	7.2	6	94	0	77	2	30	16	51	1.57
X.conspersa	20802--20842	21	2	19	86	13	55	4	26	0	68	1.1
X.conspersa	20869--20933	9	7.2	9	100	0	130	76	0	23	0	0.78
X.conspersa	23644--23716	6	12.2	6	100	0	146	50	16	16	16	1.78
X.conspersa	23827--23851	12	2.1	12	100	0	50	0	24	0	76	0.8
X.conspersa	23856--23880	12	2.1	12	100	0	50	76	0	24	0	0.8
X.conspersa	26488--26535	21	2.6	18	76	20	53	52	0	0	47	1
X.conspersa	30548--30594	19	2.5	19	89	0	76	48	4	14	31	1.63
X.conspersa	31681--31713	12	2.8	12	90	0	57	66	12	15	6	1.42
X.conspersa	31705--31735	16	1.9	16	93	0	53	61	6	25	6	1.45
X.conspersa	34784--34820	12	2.9	13	84	15	51	29	0	16	54	1.43
X.conspersa	35923--35956	17	2	17	88	0	50	64	2	17	14	1.4
X.conspersa	38651--38695	15	2.9	16	80	9	58	35	8	8	46	1.66
X.conspersa	39812--39872	15	4.1	15	93	0	104	70	1	26	1	1.06
X.conspersa	39812--39881	30	2.3	30	90	4	106	70	2	25	1	1.1
X.conspersa	40488--40525	12	3.2	12	96	0	67	68	0	23	7	1.16
X.conspersa	41693--41722	12	2.5	12	94	0	51	0	26	0	73	0.84
X.conspersa	41727--41761	3	11.7	3	87	0	52	74	0	25	0	0.82
X.conspersa	41727--41764	12	3.2	12	100	0	76	76	0	23	0	0.79
X.conspersa	42153--42177	12	2.1	12	100	0	50	0	24	0	76	0.8
X.conspersa	43378--43408	12	2.6	12	94	0	53	29	22	0	48	1.51
X.conspersa	49554--49617	15	3.9	15	72	21	56	15	12	40	31	1.85
X.conspersa	49565--49622	21	3	21	74	25	74	17	15	39	27	1.9
X.conspersa	49554--49622	36	1.9	36	93	0	120	17	13	40	28	1.87
X.conspersa	49567--49622	15	3	20	73	26	68	17	16	39	26	1.91
X.conspersa	50757--50800	18	2.4	18	80	0	52	72	2	18	6	1.17
X.conspersa	53380--53416	3	12.3	3	88	0	56	72	0	27	0	0.84
X.conspersa	53380--53416	15	2.5	15	100	0	74	72	0	27	0	0.84
X.conspersa	55985--56080	15	6.4	15	79	0	102	23	30	17	28	1.97
X.conspersa	56910--56969	23	2.7	23	92	2	95	13	16	18	51	1.76
X.conspersa	65680--65744	8	8.1	8	96	0	121	73	0	24	1	0.91
X.conspersa	66045--66073	9	3.3	9	90	9	51	0	24	0	75	0.8
X.conspersa	70132--70167	11	3.3	11	92	0	54	11	8	8	72	1.29
X.conspersa	70707--70738	15	2.1	15	94	0	55	0	9	15	75	1.05
X.conspersa	71759--71816	9	6.7	9	94	4	93	75	0	22	1	0.89
X.conspersa	71759--71819	3	21	3	78	6	63	75	0	22	1	0.89
X.conspersa	73128--73173	22	2	23	83	4	58	73	4	15	6	1.19
X.conspersa	74366--74407	21	2.1	21	83	16	54	71	7	9	11	1.31
X.conspersa	75636--75674	15	2.5	15	87	4	51	74	2	12	10	1.17
X.conspersa	77635--77675	10	4.3	10	84	9	59	78	0	19	2	0.87
X.conspersa	77635--77675	19	2.2	19	95	0	73	78	0	19	2	0.87
X.conspersa	77635--77684	19	2.6	19	90	0	64	74	2	18	6	1.12
X.conspersa	78271--78300	9	3.3	9	100	0	60	10	10	36	43	1.72
X.conspersa	78268--78310	18	2.4	18	76	0	50	6	9	44	39	1.64
X.conspersa	78472--78496	12	2.1	12	100	0	50	60	0	24	16	1.36
X.conspersa	79552--79576	12	2.1	12	100	0	50	68	8	16	8	1.38
X.conspersa	80549--80595	21	2.2	21	88	0	67	10	17	0	72	1.12
X.conspersa	80602--80645	18	2.4	18	78	10	54	81	2	11	4	0.92
X.conspersa	80610--80646	19	1.9	19	88	0	56	78	2	10	8	1.06
X.desertorum	5535--5644	24	4.6	24	100	0	220	53	18	7	20	1.68
X.desertorum	12001--12031	6	5.2	6	96	0	53	19	16	29	35	1.93
X.desertorum	14955--15015	8	7.6	8	88	0	95	1	24	0	73	0.92
X.desertorum	18074--18138	12	5.4	12	88	0	94	24	9	33	32	1.87
X.desertorum	24845--24905	6	10.2	6	100	0	122	0	32	16	50	1.45
X.desertorum	29744--29798	6	9.2	6	100	0	110	50	16	16	16	1.78
X.desertorum	29909--29945	12	3.1	12	92	0	65	2	24	0	72	0.97
X.desertorum	29950--29996	3	15.7	3	82	8	60	72	0	25	2	0.96
X.desertorum	29950--29998	12	4.1	12	94	0	89	73	0	24	2	0.94
X.desertorum	29952--30000	24	2	24	100	0	98	69	0	26	4	1.06
X.desertorum	32586--32633	21	2.6	18	76	20	53	52	0	0	47	1
X.desertorum	36613--36659	19	2.5	19	89	0	76	48	4	14	31	1.63
X.desertorum	37747--37779	12	2.8	12	90	0	57	66	12	15	6	1.42
X.desertorum	37771--37801	16	1.9	16	93	0	53	61	6	25	6	1.45
X.desertorum	40836--40872	12	2.9	13	84	15	51	29	0	16	54	1.43
X.desertorum	44694--44738	15	2.9	16	80	9	58	35	8	8	46	1.66
X.desertorum	45855--45915	15	4.1	15	93	0	104	70	1	26	1	1.06
X.desertorum	45855--45924	30	2.3	30	90	4	106	70	2	25	1	1.1
X.desertorum	47711--47752	18	2.3	18	95	0	75	4	23	0	71	1.05
X.desertorum	47720--47760	12	3.4	12	86	0	55	2	24	0	73	0.96
X.desertorum	47765--47801	12	3.1	12	92	0	65	72	0	24	2	0.97
X.desertorum	48296--48328	16	2.1	16	100	0	66	42	6	6	45	1.53
X.desertorum	49379--49409	12	2.6	12	94	0	53	29	22	0	48	1.51
X.desertorum	55558--55638	36	2.2	36	91	0	135	17	9	45	27	1.79
X.desertorum	55578--55641	18	3.6	18	72	16	60	18	10	42	28	1.84
X.desertorum	55578--55638	21	3.2	20	69	26	60	18	11	42	27	1.84
X.desertorum	56770--56800	12	2.6	12	100	0	62	64	0	29	6	1.18
X.desertorum	59380--59416	3	12.3	3	88	0	56	72	0	27	0	0.84
X.desertorum	59380--59416	15	2.5	15	100	0	74	72	0	27	0	0.84
X.desertorum	61960--62055	15	6.4	15	79	0	102	23	30	17	28	1.97
X.desertorum	62885--62944	23	2.7	23	92	2	95	13	16	18	51	1.76
X.desertorum	71614--71678	8	8.1	8	100	0	130	75	0	24	0	0.81
X.desertorum	71979--72008	9	3.3	9	100	0	60	0	23	0	76	0.78
X.desertorum	76088--76126	11	3.5	11	89	0	60	10	7	7	74	1.22
X.desertorum	76673--76704	15	2.1	15	94	0	55	0	9	15	75	1.05
X.desertorum	77420--77452	3	11.3	3	87	6	50	0	27	0	72	0.85
X.desertorum	77408--77452	17	2.6	17	89	3	63	4	26	0	68	1.08
X.desertorum	77420--77449	11	2.6	11	94	5	51	0	26	0	73	0.84
X.desertorum	77454--77490	3	13.3	3	83	16	53	72	0	27	0	0.84
X.desertorum	77454--77490	11	3.4	11	88	11	58	72	0	27	0	0.84
X.desertorum	77453--77490	8	4.6	8	87	12	51	73	0	26	0	0.83
X.desertorum	77718--77791	17	4.4	17	86	3	87	1	25	0	72	0.92
X.desertorum	77725--77786	8	7.4	8	89	10	81	0	25	0	74	0.82
X.desertorum	77725--77791	3	23.7	3	79	11	79	0	25	0	74	0.82
X.desertorum	77732--77788	11	4.9	11	83	12	78	0	24	0	75	0.8
X.desertorum	77716--77791	39	1.9	39	86	5	109	1	25	0	73	0.91
X.desertorum	77798--77830	11	3	11	100	0	66	72	0	27	0	0.85
X.desertorum	80306--80350	18	2.4	19	81	7	56	68	6	13	11	1.37
X.desertorum	81579--81617	15	2.5	15	87	4	51	74	2	12	10	1.17
X.desertorum	83578--83618	19	2.2	19	90	0	64	75	0	19	4	0.98
X.desertorum	84193--84223	11	2.9	11	95	4	55	0	32	0	67	0.91
X.desertorum	84411--84440	9	3.3	9	100	0	60	10	10	36	43	1.72
X.desertorum	84408--84450	18	2.4	18	76	0	50	6	9	44	39	1.64
X.desertorum	86467--86492	12	2.2	12	100	0	52	7	23	0	69	1.14
X.desertorum	87512--87555	21	2.1	21	86	0	61	11	15	0	72	1.11
X.durietzii	5537--5646	24	4.6	24	100	0	220	53	18	7	20	1.68
X.durietzii	14951--15003	8	6.6	8	86	0	79	1	24	0	73	0.93
X.durietzii	18062--18126	12	5.4	12	88	0	94	24	9	33	32	1.87
X.durietzii	24833--24978	6	24.2	6	98	1	283	0	32	16	50	1.45
X.durietzii	29952--29987	11	3.1	12	88	8	56	2	25	0	72	0.98
X.durietzii	29992--30038	3	15.7	3	79	16	53	70	0	25	4	1.05
X.durietzii	29994--30042	12	4.1	12	94	0	89	67	0	26	6	1.14
X.durietzii	32634--32681	21	2.6	18	76	20	53	52	0	0	47	1
X.durietzii	36661--36707	19	2.5	19	89	0	76	48	4	14	31	1.63
X.durietzii	37795--37827	12	2.8	12	90	0	57	66	12	15	6	1.42
X.durietzii	37819--37849	16	1.9	16	93	0	53	61	6	25	6	1.45
X.durietzii	40885--40921	12	2.9	13	84	15	51	29	0	16	54	1.43
X.durietzii	44737--44781	15	2.9	16	80	9	58	35	8	8	46	1.66
X.durietzii	45898--45958	15	4.1	15	93	0	104	70	1	26	1	1.06
X.durietzii	45898--45967	30	2.3	30	90	4	106	70	2	25	1	1.1
X.durietzii	47755--47796	18	2.3	18	95	0	75	4	23	0	71	1.05
X.durietzii	47764--47804	12	3.4	12	86	0	55	2	24	0	73	0.96
X.durietzii	47809--47845	12	3.1	12	92	0	65	72	0	24	2	0.97
X.durietzii	48340--48388	16	3.1	16	100	0	98	42	6	6	44	1.54
X.durietzii	49439--49469	12	2.6	12	94	0	53	29	22	0	48	1.51
X.durietzii	55618--55698	36	2.2	36	91	0	135	17	9	45	27	1.79
X.durietzii	55638--55701	18	3.6	18	72	16	60	18	10	42	28	1.84
X.durietzii	55638--55698	21	3.2	20	69	26	60	18	11	42	27	1.84
X.durietzii	59321--59357	3	12.3	3	88	0	56	72	0	27	0	0.84
X.durietzii	59321--59357	15	2.5	15	100	0	74	72	0	27	0	0.84
X.durietzii	61901--61996	15	6.4	15	79	0	102	23	30	17	28	1.97
X.durietzii	62826--62885	23	2.7	23	92	2	95	13	16	18	51	1.76
X.durietzii	71555--71619	8	8.1	8	100	0	130	75	0	24	0	0.81
X.durietzii	71920--71949	9	3.3	9	100	0	60	0	23	0	76	0.78
X.durietzii	76029--76067	11	3.5	11	89	0	60	10	7	7	74	1.22
X.durietzii	76614--76645	15	2.1	15	94	0	55	0	9	15	75	1.05
X.durietzii	77361--77401	3	14.7	3	85	14	61	0	26	0	73	0.84
X.durietzii	77361--77401	8	4.9	9	91	8	61	0	26	0	73	0.84
X.durietzii	77361--77396	11	3.2	11	96	4	63	0	27	0	72	0.85
X.durietzii	77403--77450	3	17	3	83	12	66	72	0	27	0	0.84
X.durietzii	77406--77450	11	4.1	11	91	8	74	73	0	26	0	0.84
X.durietzii	77403--77450	8	5.7	9	87	9	66	72	0	27	0	0.84
X.durietzii	77411--77448	19	2	19	100	0	76	73	0	26	0	0.83
X.durietzii	77678--77751	17	4.4	17	86	3	87	1	25	0	72	0.92
X.durietzii	77685--77746	8	7.4	8	89	10	81	0	25	0	74	0.82
X.durietzii	77685--77751	3	23.7	3	79	11	79	0	25	0	74	0.82
X.durietzii	77692--77748	11	4.9	11	83	12	78	0	24	0	75	0.8
X.durietzii	77676--77751	39	1.9	39	86	5	109	1	25	0	73	0.91
X.durietzii	77758--77790	11	3	11	100	0	66	72	0	27	0	0.85
X.durietzii	80266--80310	18	2.4	19	81	7	56	68	6	13	11	1.37
X.durietzii	81539--81577	15	2.5	15	87	4	51	74	2	12	10	1.17
X.durietzii	82991--83016	12	2.2	12	100	0	52	7	23	0	69	1.14
X.durietzii	84036--84079	21	2.1	21	86	0	61	11	15	0	72	1.11
X.orientalis	6901--6931	6	5.2	6	96	0	53	19	16	29	35	1.93
X.orientalis	9855--9931	8	9.6	8	94	0	136	0	24	0	75	0.81
X.orientalis	10473--10532	31	1.9	31	93	0	102	31	18	11	38	1.87
X.orientalis	10516--10628	58	1.9	58	89	0	172	33	15	12	38	1.85
X.orientalis	13234--13298	12	5.4	12	88	0	94	24	9	33	32	1.87
X.orientalis	18567--18627	6	10.2	6	100	0	122	0	32	16	50	1.45
X.orientalis	20709--20749	21	2	19	86	13	55	4	26	0	68	1.1
X.orientalis	20776--20840	9	7.2	9	100	0	130	76	0	23	0	0.78
X.orientalis	23559--23643	6	14.2	6	100	0	170	50	16	16	16	1.78
X.orientalis	23754--23778	12	2.1	12	100	0	50	0	24	0	76	0.8
X.orientalis	23783--23807	12	2.1	12	100	0	50	76	0	24	0	0.8
X.orientalis	26409--26456	21	2.6	18	76	20	53	52	0	0	47	1
X.orientalis	30469--30515	19	2.5	19	89	0	76	48	4	14	31	1.63
X.orientalis	31602--31634	12	2.8	12	90	0	57	66	12	15	6	1.42
X.orientalis	31626--31656	16	1.9	16	93	0	53	61	6	25	6	1.45
X.orientalis	34697--34733	12	2.9	13	84	15	51	29	0	16	54	1.43
X.orientalis	35844--35877	17	2	17	88	0	50	64	2	17	14	1.4
X.orientalis	38574--38611	15	2.4	16	82	4	51	34	10	10	44	1.73
X.orientalis	39733--39793	15	4.1	15	93	0	104	70	1	26	1	1.06
X.orientalis	39733--39802	30	2.3	30	90	4	106	70	2	25	1	1.1
X.orientalis	40409--40446	12	3.2	12	96	0	67	68	0	23	7	1.16
X.orientalis	41614--41649	12	3	12	91	0	63	2	25	0	72	0.98
X.orientalis	41654--41679	12	2.2	12	100	0	52	76	0	23	0	0.78
X.orientalis	42068--42092	12	2.1	12	100	0	50	0	24	0	76	0.8
X.orientalis	43293--43323	12	2.6	12	94	0	53	29	22	0	48	1.51
X.orientalis	49470--49533	15	3.9	15	72	21	56	15	12	40	31	1.85
X.orientalis	49481--49538	21	3	21	74	25	74	17	15	39	27	1.9
X.orientalis	49470--49538	36	1.9	36	93	0	120	17	13	40	28	1.87
X.orientalis	49483--49538	15	3	20	73	26	68	17	16	39	26	1.91
X.orientalis	50673--50716	18	2.4	18	88	0	61	72	2	15	9	1.19
X.orientalis	53296--53332	3	12.3	3	88	0	56	72	0	27	0	0.84
X.orientalis	53296--53332	15	2.5	15	100	0	74	72	0	27	0	0.84
X.orientalis	55901--55996	15	6.4	15	79	0	102	23	30	17	28	1.97
X.orientalis	56826--56885	23	2.7	23	92	2	95	13	16	18	51	1.76
X.orientalis	65596--65660	8	8.1	8	96	0	121	73	0	24	1	0.91
X.orientalis	65961--65989	9	3.3	9	90	9	51	0	24	0	75	0.8
X.orientalis	70050--70085	11	3.3	11	92	0	54	11	8	8	72	1.29
X.orientalis	70625--70656	15	2.1	15	94	0	55	0	9	15	75	1.05
X.orientalis	71677--71734	9	6.7	9	90	4	84	75	0	20	3	0.94
X.orientalis	71677--71737	3	21	3	76	6	54	75	0	21	3	0.94
X.orientalis	73046--73091	22	2	23	83	4	58	73	4	15	6	1.19
X.orientalis	74284--74325	21	2.1	21	83	16	54	71	7	9	11	1.31
X.orientalis	75554--75592	15	2.5	15	87	4	51	74	2	12	10	1.17
X.orientalis	77553--77593	10	4.3	10	84	9	59	78	0	19	2	0.87
X.orientalis	77553--77593	19	2.2	19	95	0	73	78	0	19	2	0.87
X.orientalis	77553--77602	19	2.6	19	90	0	64	74	2	18	6	1.12
X.orientalis	78189--78218	9	3.3	9	100	0	60	10	10	36	43	1.72
X.orientalis	78186--78228	18	2.4	18	76	0	50	6	9	44	39	1.64
X.orientalis	78390--78414	12	2.1	12	100	0	50	60	0	24	16	1.36
X.orientalis	79471--79495	12	2.1	12	100	0	50	68	8	16	8	1.38
X.orientalis	80468--80514	21	2.2	21	88	0	67	10	17	0	72	1.12
X.orientalis	80521--80564	18	2.4	18	78	10	54	81	2	11	4	0.92
X.orientalis	80529--80565	19	1.9	19	88	0	56	78	2	10	8	1.06
X.protomatrae	10725--10755	6	5.2	6	96	0	53	19	16	29	35	1.93
X.protomatrae	13679--13763	8	10.6	8	92	0	143	1	23	0	75	0.87
X.protomatrae	14305--14364	31	1.9	31	93	0	102	31	18	11	38	1.87
X.protomatrae	14348--14460	58	1.9	58	89	0	172	33	15	12	38	1.85
X.protomatrae	18731--18795	12	5.4	12	88	0	94	24	9	33	32	1.87
X.protomatrae	24734--24764	6	5.2	6	92	0	53	3	12	0	83	0.75
X.protomatrae	27001--27091	6	15.2	6	95	0	164	2	30	16	50	1.57
X.protomatrae	29182--29225	9	4.6	9	83	13	52	4	25	0	70	1.06
X.protomatrae	29184--29231	21	2.2	22	85	10	64	6	27	0	66	1.15
X.protomatrae	29184--29231	11	4.5	11	82	12	55	6	27	0	66	1.15
X.protomatrae	29235--29266	11	3	11	95	4	57	65	0	34	0	0.93
X.protomatrae	31811--31865	6	9.2	6	100	0	110	50	16	16	16	1.78
X.protomatrae	31970--31995	12	2.2	12	100	0	52	7	15	7	69	1.35
X.protomatrae	38689--38735	19	2.5	19	89	0	76	48	4	14	31	1.63
X.protomatrae	39824--39856	12	2.8	12	90	0	57	66	12	15	6	1.42
X.protomatrae	39848--39878	16	1.9	16	93	0	53	61	6	25	6	1.45
X.protomatrae	42957--42993	12	2.9	13	84	15	51	29	0	16	54	1.43
X.protomatrae	46821--46865	15	2.9	16	80	9	58	35	8	8	46	1.66
X.protomatrae	55145--55225	36	2.2	36	91	0	135	17	9	45	27	1.79
X.protomatrae	55165--55228	18	3.6	18	72	16	60	18	10	42	28	1.84
X.protomatrae	55165--55225	21	3.2	20	69	26	60	18	11	42	27	1.84
X.protomatrae	56354--56396	6	7.2	6	78	0	50	74	2	20	2	1.04
X.protomatrae	56354--56396	18	2.4	18	88	0	59	74	2	20	2	1.04
X.protomatrae	58957--58993	3	12.3	3	88	0	56	72	0	27	0	0.84
X.protomatrae	58957--58993	15	2.5	15	100	0	74	72	0	27	0	0.84
X.protomatrae	60647--60677	12	2.6	12	89	0	53	70	0	25	3	1.02
X.protomatrae	61536--61631	15	6.4	15	79	0	102	23	30	17	28	1.97
X.protomatrae	62461--62520	23	2.7	23	92	2	95	13	16	18	51	1.76
X.protomatrae	67835--67874	18	2.2	18	86	0	53	67	10	15	7	1.41
X.protomatrae	70749--70777	15	1.9	15	100	0	58	0	20	3	75	0.94
X.protomatrae	70784--70833	9	6	8	76	23	50	70	2	24	4	1.15
X.protomatrae	70785--70836	24	2.2	24	96	0	95	73	1	21	3	1.1
X.protomatrae	70790--70835	15	3.1	14	87	6	56	71	2	21	4	1.14
X.protomatrae	71274--71340	8	8.4	8	100	0	134	76	0	23	0	0.79
X.protomatrae	75735--75770	11	3.3	11	92	0	54	11	8	8	72	1.29
X.protomatrae	76320--76351	15	2.1	15	94	0	55	0	9	15	75	1.05
X.protomatrae	77323--77391	9	7.4	9	83	13	79	2	26	0	71	1
X.protomatrae	77359--77415	22	2.5	22	83	8	62	7	28	1	63	1.3
X.protomatrae	77435--77474	9	4.3	9	96	3	71	75	0	15	10	1.05
X.protomatrae	79694--79739	15	3.1	15	87	3	58	76	2	19	2	1
X.protomatrae	79689--79740	24	2.2	24	89	0	77	76	1	19	1	0.97
X.protomatrae	79689--79740	15	3.5	15	83	0	50	76	1	19	1	0.97
X.protomatrae	79973--80017	18	2.4	19	81	7	56	68	6	13	11	1.37
X.protomatrae	81235--81273	15	2.5	15	87	4	51	74	2	12	10	1.17
X.protomatrae	81248--81293	21	2.3	20	82	10	58	78	2	8	10	1.05
X.protomatrae	81253--81293	21	2	20	90	4	64	80	2	7	9	0.99
X.protomatrae	83234--83274	19	2.2	19	90	0	64	75	0	19	4	0.98
X.protomatrae	83244--83280	19	1.9	19	88	0	56	72	2	18	5	1.15
X.protomatrae	83848--83881	11	3.2	11	87	4	52	8	26	0	64	1.22
X.protomatrae	84075--84104	9	3.3	9	100	0	60	10	10	36	43	1.72
X.protomatrae	84072--84114	18	2.4	18	76	0	50	6	9	44	39	1.64
X.protomatrae	84295--84319	12	2.1	12	100	0	50	60	0	24	16	1.36
X.protomatrae	85331--85367	15	2.5	15	90	0	56	2	16	8	72	1.19
X.protomatrae	85393--85426	12	2.8	12	95	0	59	67	5	17	8	1.37
X.protomatrae	86193--86242	12	4.2	12	80	10	66	6	22	2	70	1.2
X.protomatrae	86259--86300	18	2.3	18	87	0	57	66	9	16	7	1.42
X.protomatrae	87256--87304	21	2.3	21	85	0	62	12	14	0	73	1.1
X.protomatrae	87309--87353	18	2.5	19	82	7	58	80	2	11	6	0.99
X.protomatrae	87317--87352	19	1.9	18	88	5	54	77	2	11	8	1.08
X.taractica	6932--7017	24	3.6	24	100	0	172	53	18	6	20	1.67
X.taractica	6910--7017	48	2.2	48	91	1	171	52	20	5	21	1.66
X.taractica	16322--16398	8	9.6	8	94	0	136	0	24	0	75	0.81
X.taractica	16940--16999	31	1.9	31	93	0	102	31	18	11	38	1.87
X.taractica	16983--17095	58	1.9	58	89	0	172	33	15	12	38	1.85
X.taractica	22943--22973	6	5.2	6	92	0	53	3	12	0	83	0.75
X.taractica	25210--25300	6	15.2	6	95	0	164	2	30	16	50	1.57
X.taractica	30152--30188	6	6.2	6	93	0	65	51	16	13	18	1.76
X.taractica	30331--30356	9	2.9	9	100	0	52	76	0	23	0	0.78
X.taractica	30328--30361	12	2.9	11	91	8	50	76	0	23	0	0.79
X.taractica	32955--33002	21	2.6	18	76	20	53	52	0	0	47	1
X.taractica	36993--37039	19	2.5	19	89	0	76	48	4	14	31	1.63
X.taractica	38128--38160	12	2.8	12	90	0	57	66	12	15	6	1.42
X.taractica	38152--38182	16	1.9	16	93	0	53	61	6	25	6	1.45
X.taractica	41268--41304	12	2.9	13	84	15	51	29	0	16	54	1.43
X.taractica	45134--45171	15	2.4	16	82	4	51	34	10	10	44	1.73
X.taractica	47982--48015	9	3.7	9	92	4	50	2	23	0	73	0.97
X.taractica	48029--48068	9	4.3	9	87	3	53	72	0	25	2	0.97
X.taractica	53520--53600	36	2.2	36	91	0	135	17	9	45	27	1.79
X.taractica	53540--53603	18	3.6	18	72	16	60	18	10	42	28	1.84
X.taractica	53540--53600	21	3.2	20	69	26	60	18	11	42	27	1.84
X.taractica	54728--54770	6	7.2	6	78	0	50	74	2	20	2	1.04
X.taractica	54728--54770	18	2.4	18	88	0	59	74	2	20	2	1.04
X.taractica	57331--57367	3	12.3	3	88	0	56	72	0	27	0	0.84
X.taractica	57331--57367	15	2.5	15	100	0	74	72	0	27	0	0.84
X.taractica	59021--59051	12	2.6	12	89	0	53	70	0	25	3	1.02
X.taractica	59910--60005	15	6.4	15	79	0	102	23	30	17	28	1.97
X.taractica	60835--60894	23	2.7	23	92	2	95	13	16	18	51	1.76
X.taractica	66210--66249	18	2.2	18	86	0	53	67	10	15	7	1.41
X.taractica	69124--69152	15	1.9	15	100	0	58	0	20	3	75	0.94
X.taractica	69163--69215	27	2	27	96	0	97	67	3	20	7	1.31
X.taractica	69158--69213	15	4	15	71	15	57	67	3	21	7	1.3
X.taractica	69652--69766	8	14.4	8	100	0	230	75	0	24	0	0.8
X.taractica	74160--74195	11	3.3	11	92	0	54	11	8	8	72	1.29
X.taractica	74737--74768	15	2.1	15	94	0	55	0	9	15	75	1.05
X.taractica	75731--75784	22	2.5	21	85	11	65	5	27	0	66	1.13
X.taractica	75787--75827	22	1.9	22	85	14	59	63	2	26	7	1.33
X.taractica	75811--75860	9	5.7	9	88	4	75	76	0	20	4	0.95
X.taractica	75811--75860	18	2.8	18	93	3	84	76	0	20	4	0.95
X.taractica	76308--76378	10	7.1	10	100	0	142	29	19	29	21	1.98
X.taractica	78140--78185	15	3.1	15	87	3	58	76	2	19	2	1
X.taractica	78135--78186	24	2.2	24	89	0	77	76	1	19	1	0.97
X.taractica	78135--78186	15	3.5	15	83	0	50	76	1	19	1	0.97
X.taractica	78419--78463	18	2.4	19	81	7	56	68	6	13	11	1.37
X.taractica	79681--79719	15	2.5	15	87	4	51	74	2	12	10	1.17
X.taractica	81680--81720	19	2.2	19	95	0	73	75	0	21	2	0.92
X.taractica	81680--81729	19	2.6	19	87	0	64	72	2	22	4	1.12
X.taractica	82294--82327	11	3.2	11	87	4	52	8	26	0	64	1.22
X.taractica	82521--82550	9	3.3	9	100	0	60	10	10	36	43	1.72
X.taractica	82518--82560	18	2.4	18	76	0	50	6	9	44	39	1.64
X.taractica	82741--82765	12	2.1	12	100	0	50	60	0	24	16	1.36
X.taractica	83777--83813	15	2.5	15	90	0	56	2	16	8	72	1.19
X.taractica	83848--83881	12	2.8	12	95	0	59	67	5	17	8	1.37
X.taractica	84422--84452	15	2.1	15	93	0	53	0	19	3	77	0.9
X.taractica	84460--84488	15	1.9	15	100	0	58	75	3	20	0	0.94
X.taractica	84639--84688	12	4.2	12	80	10	66	6	22	2	70	1.2
X.taractica	84705--84746	18	2.3	18	87	0	57	66	9	16	7	1.42
X.taractica	85702--85750	21	2.3	21	85	0	62	12	14	0	73	1.1
X.taractica	85755--85799	18	2.5	19	82	7	58	80	2	11	6	0.99
X.taractica	85763--85798	19	1.9	18	88	5	54	77	2	11	8	1.08
X.tinctina	6901--6931	6	5.2	6	96	0	53	19	16	29	35	1.93
X.tinctina	9855--9939	8	10.6	8	94	0	152	0	24	0	75	0.81
X.tinctina	10481--10540	31	1.9	31	93	0	102	31	18	11	38	1.87
X.tinctina	10524--10636	58	1.9	58	89	0	172	33	15	12	38	1.85
X.tinctina	13242--13306	12	5.4	12	88	0	94	24	9	33	32	1.87
X.tinctina	14055--14266	105	2	105	100	0	424	39	11	7	41	1.7
X.tinctina	18664--18706	6	7.2	6	94	0	77	2	30	16	51	1.57
X.tinctina	20788--20828	21	2	19	86	13	55	4	26	0	68	1.1
X.tinctina	20855--20919	9	7.2	9	100	0	130	76	0	23	0	0.78
X.tinctina	23638--23686	6	8.2	6	100	0	98	51	16	16	16	1.78
X.tinctina	23797--23821	12	2.1	12	100	0	50	0	24	0	76	0.8
X.tinctina	23826--23850	12	2.1	12	100	0	50	76	0	24	0	0.8
X.tinctina	26452--26499	21	2.6	18	76	20	53	52	0	0	47	1
X.tinctina	30512--30558	19	2.5	19	89	0	76	48	4	14	31	1.63
X.tinctina	31645--31677	12	2.8	12	90	0	57	66	12	15	6	1.42
X.tinctina	31669--31699	16	1.9	16	93	0	53	61	6	25	6	1.45
X.tinctina	34748--34784	12	2.9	13	84	15	51	29	0	16	54	1.43
X.tinctina	35895--35928	17	2	17	88	0	50	64	2	17	14	1.4
X.tinctina	38623--38667	15	2.9	16	80	9	58	35	8	8	46	1.66
X.tinctina	39785--39845	15	4.1	15	93	0	104	70	1	26	1	1.06
X.tinctina	39785--39854	30	2.3	30	90	4	106	70	2	25	1	1.1
X.tinctina	40452--40489	12	3.2	12	96	0	67	68	0	23	7	1.16
X.tinctina	41657--41686	12	2.5	12	94	0	51	0	26	0	73	0.84
X.tinctina	41691--41716	12	2.2	12	100	0	52	76	0	23	0	0.78
X.tinctina	42105--42129	12	2.1	12	100	0	50	0	24	0	76	0.8
X.tinctina	43330--43360	12	2.6	12	94	0	53	29	22	0	48	1.51
X.tinctina	49510--49573	15	3.9	15	72	21	56	15	12	40	31	1.85
X.tinctina	49521--49578	21	3	21	74	25	74	17	15	39	27	1.9
X.tinctina	49510--49578	36	1.9	36	93	0	120	17	13	40	28	1.87
X.tinctina	49523--49578	15	3	20	73	26	68	17	16	39	26	1.91
X.tinctina	50713--50756	18	2.4	18	80	0	52	72	2	18	6	1.17
X.tinctina	53336--53372	3	12.3	3	88	0	56	72	0	27	0	0.84
X.tinctina	53336--53372	15	2.5	15	100	0	74	72	0	27	0	0.84
X.tinctina	55940--56035	15	6.4	15	79	0	102	23	30	17	28	1.97
X.tinctina	56865--56924	23	2.7	23	92	2	95	13	16	18	51	1.76
X.tinctina	65634--65690	8	7.1	8	95	0	105	73	0	24	1	0.92
X.tinctina	65991--66019	9	3.3	9	90	9	51	0	24	0	75	0.8
X.tinctina	70079--70114	11	3.3	11	92	0	54	11	8	8	72	1.29
X.tinctina	70654--70685	15	2.1	15	94	0	55	0	9	15	75	1.05
X.tinctina	71706--71763	9	6.7	9	94	4	93	75	0	22	1	0.89
X.tinctina	71706--71766	3	21	3	78	6	63	75	0	22	1	0.89
X.tinctina	73075--73120	22	2	23	83	4	58	73	4	15	6	1.19
X.tinctina	74311--74355	18	2.4	19	81	7	56	68	6	13	11	1.37
X.tinctina	75583--75621	15	2.5	15	87	4	51	74	2	12	10	1.17
X.tinctina	77585--77644	10	6.3	10	86	9	90	78	0	20	1	0.84
X.tinctina	77585--77644	19	3.2	19	97	0	111	78	0	20	1	0.84
X.tinctina	78240--78269	9	3.3	9	100	0	60	10	10	36	43	1.72
X.tinctina	78237--78279	18	2.4	18	76	0	50	6	9	44	39	1.64
X.tinctina	78441--78465	12	2.1	12	100	0	50	60	0	24	16	1.36
X.tinctina	79522--79546	12	2.1	12	100	0	50	68	8	16	8	1.38
X.tinctina	80519--80565	21	2.2	21	88	0	67	10	17	0	72	1.12
X.tinctina	80572--80615	18	2.4	18	78	10	54	81	2	11	4	0.92
X.tinctina	80580--80616	19	1.9	19	88	0	56	78	2	10	8	1.06
X.viriduloumbrina	9771--9804	18	1.9	18	88	5	52	55	0	5	38	1.24
X.viriduloumbrina	13759--13845	8	10.9	8	97	0	165	0	22	0	77	0.78
X.viriduloumbrina	14384--14443	31	1.9	31	93	0	102	31	18	11	38	1.87
X.viriduloumbrina	14427--14539	58	1.9	58	89	0	172	33	15	12	38	1.85
X.viriduloumbrina	18855--18922	12	5.7	12	92	0	109	25	10	33	30	1.89
X.viriduloumbrina	18846--18922	24	3.2	24	88	0	109	24	10	32	32	1.89
X.viriduloumbrina	18845--18922	36	2.2	36	85	0	111	24	11	32	32	1.91
X.viriduloumbrina	24883--24911	12	2.4	12	100	0	58	6	6	0	86	0.72
X.viriduloumbrina	27151--27235	6	14.2	6	94	0	152	2	30	16	50	1.58
X.viriduloumbrina	32084--32114	6	5.2	6	92	0	53	51	16	12	19	1.76
X.viriduloumbrina	32257--32282	9	2.9	9	100	0	52	76	0	23	0	0.78
X.viriduloumbrina	32254--32287	12	2.9	11	91	8	50	76	0	23	0	0.79
X.viriduloumbrina	34882--34929	21	2.6	18	76	20	53	52	0	0	47	1
X.viriduloumbrina	38920--38966	19	2.5	19	89	0	76	48	4	14	31	1.63
X.viriduloumbrina	40055--40087	12	2.8	12	90	0	57	66	12	15	6	1.42
X.viriduloumbrina	40079--40109	16	1.9	16	93	0	53	61	6	25	6	1.45
X.viriduloumbrina	43159--43195	12	2.9	13	84	15	51	29	0	16	54	1.43
X.viriduloumbrina	47025--47062	15	2.4	16	82	4	51	34	10	10	44	1.73
X.viriduloumbrina	49874--49907	9	3.7	9	92	4	50	2	23	0	73	0.97
X.viriduloumbrina	49921--49960	9	4.3	9	93	3	62	75	0	22	2	0.93
X.viriduloumbrina	49929--49971	9	4.9	9	88	2	52	79	0	13	6	0.93
X.viriduloumbrina	55415--55495	36	2.2	36	91	0	135	17	9	45	27	1.79
X.viriduloumbrina	55435--55498	18	3.6	18	72	16	60	18	10	42	28	1.84
X.viriduloumbrina	55435--55495	21	3.2	20	69	26	60	18	11	42	27	1.84
X.viriduloumbrina	56623--56665	6	7.2	6	78	0	50	74	2	20	2	1.04
X.viriduloumbrina	56623--56665	18	2.4	18	88	0	59	74	2	20	2	1.04
X.viriduloumbrina	59226--59262	3	12.3	3	88	0	56	72	0	27	0	0.84
X.viriduloumbrina	59226--59262	15	2.5	15	100	0	74	72	0	27	0	0.84
X.viriduloumbrina	61805--61900	15	6.4	15	79	0	102	23	30	17	28	1.97
X.viriduloumbrina	62730--62789	23	2.7	23	92	2	95	13	16	18	51	1.76
X.viriduloumbrina	68052--68097	12	3.8	12	77	11	58	4	21	2	71	1.14
X.viriduloumbrina	68049--68099	24	2.2	23	92	3	84	3	19	1	74	1.07
X.viriduloumbrina	68114--68153	18	2.2	18	86	0	53	67	10	15	7	1.41
X.viriduloumbrina	71547--71597	8	6.4	8	100	0	102	76	0	23	0	0.79
X.viriduloumbrina	72661--72709	21	2.3	21	85	0	62	12	14	0	73	1.1
X.viriduloumbrina	72714--72758	18	2.5	19	82	7	58	80	2	11	6	0.99
X.viriduloumbrina	72722--72757	19	1.9	18	88	5	54	77	2	11	8	1.08
X.viriduloumbrina	77292--77327	11	3.3	11	92	0	54	11	8	8	72	1.29
X.viriduloumbrina	77877--77908	15	2.1	15	94	0	55	0	9	15	75	1.05
X.viriduloumbrina	78894--78932	11	3.5	11	85	3	51	7	28	0	64	1.21
X.viriduloumbrina	78959--79008	9	5.7	9	92	4	75	76	0	20	4	0.95
X.viriduloumbrina	78959--79008	17	2.9	17	88	5	73	76	0	20	4	0.95
X.viriduloumbrina	78940--79014	38	1.9	39	84	7	100	70	1	22	5	1.15
X.viriduloumbrina	81238--81283	15	3.1	15	87	3	58	76	2	19	2	1
X.viriduloumbrina	81233--81284	24	2.2	24	89	0	77	76	1	19	1	0.97
X.viriduloumbrina	81233--81284	15	3.5	15	83	0	50	76	1	19	1	0.97
X.viriduloumbrina	81517--81561	18	2.4	19	81	7	56	68	6	13	11	1.37
X.viriduloumbrina	82779--82817	15	2.5	15	87	4	51	74	2	12	10	1.17
X.viriduloumbrina	84778--84818	19	2.2	19	95	0	73	75	0	21	2	0.92
X.viriduloumbrina	84778--84827	19	2.6	19	87	0	64	72	2	22	4	1.12
X.viriduloumbrina	85392--85425	11	3.2	11	87	4	52	8	26	0	64	1.22
X.viriduloumbrina	85619--85648	9	3.3	9	100	0	60	10	10	36	43	1.72
X.viriduloumbrina	85616--85658	18	2.4	18	76	0	50	6	9	44	39	1.64
X.viriduloumbrina	85839--85863	12	2.1	12	100	0	50	60	0	24	16	1.36
X.viriduloumbrina	86876--86912	15	2.5	15	90	0	56	2	16	8	72	1.19
X.viriduloumbrina	86947--86980	12	2.8	12	95	0	59	67	5	17	8	1.37
X.viriduloumbrina	87521--87555	15	2.3	15	95	0	61	0	20	2	77	0.9
X.viriduloumbrina	87741--87790	12	4.2	12	80	10	66	6	22	2	70	1.2
X.viriduloumbrina	87807--87848	18	2.3	18	87	0	57	66	9	16	7	1.42
X.weberi	5537--5646	24	4.6	24	100	0	220	53	18	7	20	1.68
X.weberi	14951--15011	8	7.6	8	88	0	95	1	24	0	73	0.92
X.weberi	18070--18134	12	5.4	12	88	0	94	24	9	33	32	1.87
X.weberi	24841--24907	6	11.2	6	100	0	134	0	32	16	50	1.45
X.weberi	29881--29916	11	3.1	12	88	8	56	2	25	0	72	0.98
X.weberi	29921--29967	3	15.7	3	79	16	53	70	0	25	4	1.05
X.weberi	29923--29971	12	4.1	12	94	0	89	67	0	26	6	1.14
X.weberi	32563--32610	21	2.6	18	76	20	53	52	0	0	47	1
X.weberi	36590--36636	19	2.5	19	89	0	76	48	4	14	31	1.63
X.weberi	37724--37756	12	2.8	12	90	0	57	66	12	15	6	1.42
X.weberi	37748--37778	16	1.9	16	93	0	53	61	6	25	6	1.45
X.weberi	40814--40850	12	2.9	13	84	15	51	29	0	16	54	1.43
X.weberi	44672--44716	15	2.9	16	80	9	58	35	8	8	46	1.66
X.weberi	45833--45893	15	4.1	15	93	0	104	70	1	26	1	1.06
X.weberi	45833--45902	30	2.3	30	90	4	106	70	2	25	1	1.1
X.weberi	47690--47731	18	2.3	18	95	0	75	4	23	0	71	1.05
X.weberi	47699--47739	12	3.4	12	86	0	55	2	24	0	73	0.96
X.weberi	47744--47780	12	3.1	12	92	0	65	72	0	24	2	0.97
X.weberi	48275--48323	16	3.1	16	100	0	98	42	6	6	44	1.54
X.weberi	49374--49404	12	2.6	12	94	0	53	29	22	0	48	1.51
X.weberi	55553--55633	36	2.2	36	91	0	135	17	9	45	27	1.79
X.weberi	55573--55636	18	3.6	18	72	16	60	18	10	42	28	1.84
X.weberi	55573--55633	21	3.2	20	69	26	60	18	11	42	27	1.84
X.weberi	56765--56795	12	2.6	12	100	0	62	64	0	29	6	1.18
X.weberi	59375--59411	3	12.3	3	88	0	56	72	0	27	0	0.84
X.weberi	59375--59411	15	2.5	15	100	0	74	72	0	27	0	0.84
X.weberi	61955--62050	15	6.4	15	79	0	102	23	30	17	28	1.97
X.weberi	62880--62939	23	2.7	23	92	2	95	13	16	18	51	1.76
X.weberi	71609--71673	8	8.1	8	100	0	130	75	0	24	0	0.81
X.weberi	71974--72003	9	3.3	9	100	0	60	0	23	0	76	0.78
X.weberi	72492--72535	21	2.1	21	86	0	61	11	15	0	72	1.11
X.weberi	77213--77251	11	3.5	11	89	0	60	10	7	7	74	1.22
X.weberi	77798--77829	15	2.1	15	94	0	55	0	9	15	75	1.05
X.weberi	78545--78585	3	14.7	3	85	14	61	0	26	0	73	0.84
X.weberi	78545--78585	8	4.9	9	91	8	61	0	26	0	73	0.84
X.weberi	78545--78580	11	3.2	11	96	4	63	0	27	0	72	0.85
X.weberi	78587--78634	3	17	3	83	12	66	72	0	27	0	0.84
X.weberi	78590--78634	11	4.1	11	91	8	74	73	0	26	0	0.84
X.weberi	78587--78634	8	5.7	9	87	9	66	72	0	27	0	0.84
X.weberi	78595--78632	19	2	19	100	0	76	73	0	26	0	0.83
X.weberi	78862--78935	17	4.4	17	86	3	87	1	25	0	72	0.92
X.weberi	78869--78930	8	7.4	8	89	10	81	0	25	0	74	0.82
X.weberi	78869--78935	3	23.7	3	79	11	79	0	25	0	74	0.82
X.weberi	78876--78932	11	4.9	11	83	12	78	0	24	0	75	0.8
X.weberi	78860--78935	39	1.9	39	86	5	109	1	25	0	73	0.91
X.weberi	78942--78974	11	3	11	100	0	66	72	0	27	0	0.85
X.weberi	81450--81494	18	2.4	19	81	7	56	68	6	13	11	1.37
X.weberi	82723--82761	15	2.5	15	87	4	51	74	2	12	10	1.17
X.weberi	84722--84762	19	2.2	19	90	0	64	75	0	19	4	0.98
X.weberi	85551--85580	9	3.3	9	100	0	60	10	10	36	43	1.72
X.weberi	85548--85590	18	2.4	18	76	0	50	6	9	44	39	1.64
X.weberi	87609--87634	12	2.2	12	100	0	52	7	23	0	69	1.14
X.wyomingica	5537--5646	24	4.6	24	100	0	220	53	18	7	20	1.68
X.wyomingica	14951--15003	8	6.6	8	86	0	79	1	24	0	73	0.93
X.wyomingica	18062--18126	12	5.4	12	88	0	94	24	9	33	32	1.87
X.wyomingica	24833--24905	6	12.2	6	100	0	146	0	32	16	50	1.45
X.wyomingica	29879--29914	11	3.1	12	88	8	56	2	25	0	72	0.98
X.wyomingica	29919--29965	3	15.7	3	79	16	53	70	0	25	4	1.05
X.wyomingica	29921--29969	12	4.1	12	94	0	89	67	0	26	6	1.14
X.wyomingica	32561--32608	21	2.6	18	76	20	53	52	0	0	47	1
X.wyomingica	36588--36634	19	2.5	19	89	0	76	48	4	14	31	1.63
X.wyomingica	37722--37754	12	2.8	12	90	0	57	66	12	15	6	1.42
X.wyomingica	37746--37776	16	1.9	16	93	0	53	61	6	25	6	1.45
X.wyomingica	40812--40848	12	2.9	13	84	15	51	29	0	16	54	1.43
X.wyomingica	45831--45891	15	4.1	15	93	0	104	70	1	26	1	1.06
X.wyomingica	45831--45900	30	2.3	30	90	4	106	70	2	25	1	1.1
X.wyomingica	47688--47729	18	2.3	18	95	0	75	4	23	0	71	1.05
X.wyomingica	47697--47737	12	3.4	12	86	0	55	2	24	0	73	0.96
X.wyomingica	47742--47778	12	3.1	12	92	0	65	72	0	24	2	0.97
X.wyomingica	48273--48353	16	5.1	16	100	0	162	43	6	6	44	1.54
X.wyomingica	49404--49434	12	2.6	12	94	0	53	29	22	0	48	1.51
X.wyomingica	55583--55663	36	2.2	36	91	0	135	17	9	45	27	1.79
X.wyomingica	55603--55666	18	3.6	18	72	16	60	18	10	42	28	1.84
X.wyomingica	55603--55663	21	3.2	20	69	26	60	18	11	42	27	1.84
X.wyomingica	56795--56825	12	2.6	12	100	0	62	64	0	29	6	1.18
X.wyomingica	59405--59441	3	12.3	3	88	0	56	72	0	27	0	0.84
X.wyomingica	59405--59441	15	2.5	15	100	0	74	72	0	27	0	0.84
X.wyomingica	61985--62080	15	6.4	15	79	0	102	23	30	17	28	1.97
X.wyomingica	62910--62969	23	2.7	23	92	2	95	13	16	18	51	1.76
X.wyomingica	71639--71703	8	8.1	8	100	0	130	75	0	24	0	0.81
X.wyomingica	72004--72033	9	3.3	9	100	0	60	0	23	0	76	0.78
X.wyomingica	76113--76151	11	3.5	11	89	0	60	10	7	7	74	1.22
X.wyomingica	76698--76729	15	2.1	15	94	0	55	0	9	15	75	1.05
X.wyomingica	77445--77485	3	14.7	3	85	14	61	0	26	0	73	0.84
X.wyomingica	77445--77485	8	4.9	9	91	8	61	0	26	0	73	0.84
X.wyomingica	77445--77480	11	3.2	11	96	4	63	0	27	0	72	0.85
X.wyomingica	77487--77534	3	17	3	83	12	66	72	0	27	0	0.84
X.wyomingica	77490--77534	11	4.1	11	91	8	74	73	0	26	0	0.84
X.wyomingica	77487--77534	8	5.7	9	87	9	66	72	0	27	0	0.84
X.wyomingica	77495--77532	19	2	19	100	0	76	73	0	26	0	0.83
X.wyomingica	77762--77835	17	4.4	17	86	3	87	1	25	0	72	0.92
X.wyomingica	77769--77830	8	7.4	8	89	10	81	0	25	0	74	0.82
X.wyomingica	77769--77835	3	23.7	3	79	11	79	0	25	0	74	0.82
X.wyomingica	77776--77832	11	4.9	11	83	12	78	0	24	0	75	0.8
X.wyomingica	77760--77835	39	1.9	39	86	5	109	1	25	0	73	0.91
X.wyomingica	77842--77874	11	3	11	100	0	66	72	0	27	0	0.85
X.wyomingica	80350--80394	18	2.4	19	81	7	56	68	6	13	11	1.37
X.wyomingica	81623--81661	15	2.5	15	87	4	51	74	2	12	10	1.17
X.wyomingica	83622--83662	19	2.2	19	90	0	64	75	0	19	4	0.98
X.wyomingica	84451--84480	9	3.3	9	100	0	60	10	10	36	43	1.72
X.wyomingica	84448--84490	18	2.4	18	76	0	50	6	9	44	39	1.64
X.wyomingica	86508--86533	12	2.2	12	100	0	52	7	23	0	69	1.14
X.wyomingica	87553--87596	21	2.1	21	86	0	61	11	15	0	72	1.11

## Sheet: Table S8
Supplementary Table S8 Start codon analyses of 14 PCGs in eleven Xanthoparmelia mitogenomes
Species Gene	atp6	atp8	cob	cox1	cox2	cox3	nad1	nad2	nad3	nad4	nad4L	nad5	nad6	rps3
	Start	Start	Start	Start	Start	Start	Start	Start	Start	Start	Start	Start	Start	Start
	End	End	End	End	End	End	End	End	End	End	End	End	End	End
X.camtschadalis	ATG	ATG	ATG	ATG	TTA	ATG	ATG	ATG	ATG	ATC	ATG	ATG	ATG	TTA
	TAA	TAG	TAA	TAG	TAA	TAA	TAG	TAA	TAA	TAA	TAA	TAA	TAA	TAA
X.conspersa	ATG TAA	ATG TAG	ATG TAA	ATG TAG	TTA TAA	ATG TAA	ATG TAG	ATG TAA	ATG TAA	ATC TAA	ATG TAA	ATG TAG	ATG TAA	TTA TAA
X.desertorum	ATG	ATG	ATC	ATG	TTA	ATG	ATG	ATG	ATG	ATC	ATG	ATG	ATG	TTA
	TAA	TAG	TAA	TAG	TAA	TAA	TAG	TAA	TAA	TAA	TAA	TAA	TAA	TAA
X.durietzii	ATG	ATG	ATG	ATG	TTA	ATG	ATG	ATG	ATG	ATC	ATG	ATG	ATG	TTA
	TAA	TAG	TAA	TAG	TAA	TAA	TAG	TAA	TAA	TAA	TAA	TAA	TAA	TAA
X.orientalis	ATG	ATG	ATG	ATG	TTA	ATG	ATG	ATG	ATG	ATC	ATG	ATG	ATG	TTA
	TAA	TAG	TAA	TAG	TAA	TAA	TAG	TAA	TAA	TAA	TAA	TAA	TAA	TAA
X.protomatrae	ATA	ATG	ATG	ATG	TTA	ATG	ATG	ATG	ATG	ATC	ATG	ATG	ATG	TTA
	TAA	TAG	TAA	TAG	TAA	TAA	TAG	TAA	TAA	TAA	TAA	TAA	TAA	TAA
X.taractica	ATA	ATG	ATG	ATG	TTA	ATG	ATG	ATG	ATG	ATC	ATG	ATG	ATG	TTA
	TAA	TAG	TAA	TAG	TAA	TAA	TAG	TAA	TAA	TAA	TAA	TAG	TAA	TAA
X.tinctina	ATA	ATG	ATG	ATG	TTA	ATG	ATG	ATG	ATG	ATC	ATG	ATG	ATG	TTA
	TAA	TAG	TAA	TAG	TAA	TAA	TAG	TAA	TAA	TAA	TAA	TAG	TAA	TAA
X.viriduloumbrina	ATA	ATG	ATA	ATG	TTA	ATG	ATG	ATG	ATG	ATC	ATG	ATG	ATG	TTA
	TAA	TAG	TAA	TAG	TAA	TAA	TAG	TAA	TAA	TAA	TAA	TAG	TAA	TAA
X.weberi	ATG	ATG	ATG	ATG	TTA	ATG	ATG	ATG	ATG	ATC	ATG	ATG	ATG	TTA
	TAA	TAG	TAA	TAG	TAA	TAA	TAG	TAA	TAA	TAA	TAA	TAA	TAA	TAA
X.wyomingica	ATG	ATG	ATC	ATG	TTA	ATG	ATG	ATG	ATG	ATC	ATG	ATG	ATG	TTA
	TAA	TAG	TAA	TAG	TAA	TAA	TAG	TAA	TAA	TAA	TAA	TAA	TAA	TAA

## Sheet: Table S9
Supplementary Table S9 RSCU values of 11 Xanthoparmelia mitogenomes
X.camtschadalis																	X.conspersa																	X.desertorum
AA	Codon	Count	RSCU	AA	Codon	Count	RSCU	AA	Codon	Count	RSCU	AA	Codon	Count	RSCU		AA	Codon	Count	RSCU	AA	Codon	Count	RSCU	AA	Codon	Count	RSCU	AA	Codon	Count	RSCU		AA	Codon	Count	RSCU	AA	Codon	Count	RSCU	AA	Codon	Count	RSCU	AA	Codon	Count	RSCU
Phe	UUU(F)	327	1.66	Ser	UCU(S)	137	1.82	Cys	UGU(C)	24	1.71	Trp	UGA(W)	53	1.71		Phe	UUU(F)	325	1.65	Ser	UCU(S)	133	1.77	Cys	UGU(C)	27	1.64	Trp	UGA(W)	54	1.8		Phe	UUU(F)	327	1.66	Ser	UCU(S)	137	1.83	Cys	UGU(C)	25	1.72	Trp	UGA(W)	53	1.74
	UUC(F)	66	0.34		UCC(S)	38	0.51		UGC(C)	4	0.29		UGG(W)	9	0.29			UUC(F)	70	0.35		UCC(S)	38	0.5		UGC(C)	6	0.36		UGG(W)	6	0.2			UUC(F)	66	0.34		UCC(S)	38	0.51		UGC(C)	4	0.28		UGG(W)	8	0.26
Leu	UUA(L)	413	3.39		UCA(S)	94	1.25	I	UAA(*)	11	1.57	Arg	CGU(R)	14	0.69		Leu	UUA(L)	415	3.38		UCA(S)	96	1.27	I	UAA(*)	9	1.38	Arg	CGU(R)	15	0.71		Leu	UUA(L)	413	3.39		UCA(S)	94	1.25	I	UAA(*)	11	1.57	Arg	CGU(R)	14	0.69
	UUG(L)	67	0.55		UCG(S)	11	0.15		UAG(*)	3	0.43		CGC(R)	5	0.25			UUG(L)	72	0.59		UCG(S)	11	0.15		UAG(*)	4	0.62		CGC(R)	5	0.24			UUG(L)	67	0.55		UCG(S)	11	0.15		UAG(*)	3	0.43		CGC(R)	5	0.25
	CUU(L)	108	0.89		AGU(S)	121	1.61	His	CAU(H)	66	1.52		CGA(R)	8	0.39			CUU(L)	110	0.9		AGU(S)	123	1.63	His	CAU(H)	65	1.55		CGA(R)	8	0.38			CUU(L)	108	0.89		AGU(S)	120	1.6	His	CAU(H)	66	1.52		CGA(R)	7	0.35
	CUC(L)	14	0.12		AGC(S)	50	0.67		CAC(H)	21	0.48		CGG(R)	0	0			CUC(L)	13	0.11		AGC(S)	51	0.68		CAC(H)	19	0.45		CGG(R)	0	0			CUC(L)	14	0.11		AGC(S)	50	0.67		CAC(H)	21	0.48		CGG(R)	0	0
	CUA(L)	101	0.83	Pro	CCU(P)	91	2.25	Gln	CAA(Q)	71	1.49		AGA(R)	75	3.69			CUA(L)	101	0.82	Pro	CCU(P)	93	2.25	Gln	CAA(Q)	71	1.49		AGA(R)	75	3.54			CUA(L)	102	0.84	Pro	CCU(P)	91	2.25	Gln	CAA(Q)	71	1.49		AGA(R)	75	3.72
	CUG(L)	27	0.22		CCC(P)	22	0.54		CAG(Q)	24	0.51		AGG(R)	20	0.98			CUG(L)	25	0.2		CCC(P)	21	0.51		CAG(Q)	24	0.51		AGG(R)	24	1.13			CUG(L)	27	0.22		CCC(P)	22	0.54		CAG(Q)	24	0.51		AGG(R)	20	0.99
Ile	AUU(I)	154	0.97		CCA(P)	40	0.99	Asn	AAU(N)	159	1.41	Ala	GCU(A)	140	2.03		Ile	AUU(I)	150	0.96		CCA(P)	41	0.99	Asn	AAU(N)	162	1.43	Ala	GCU(A)	140	2.01		Ile	AUU(I)	153	0.97		CCA(P)	40	0.99	Asn	AAU(N)	160	1.42	Ala	GCU(A)	141	2.04
	AUC(I)	51	0.32		CCG(P)	9	0.22		AAC(N)	66	0.59		GCC(A)	47	0.68			AUC(I)	50	0.32		CCG(P)	10	0.24		AAC(N)	64	0.57		GCC(A)	47	0.68			AUC(I)	50	0.32		CCG(P)	9	0.22		AAC(N)	66	0.58		GCC(A)	47	0.68
	AUA(I)	271	1.71	Thr	ACU(T)	104	1.64	Lys	AAA(K)	135	1.59		GCA(A)	79	1.14			AUA(I)	270	1.72	Thr	ACU(T)	103	1.64	Lys	AAA(K)	137	1.59		GCA(A)	80	1.15			AUA(I)	271	1.72	Thr	ACU(T)	104	1.64	Lys	AAA(K)	135	1.6		GCA(A)	79	1.14
Met	AUG(M)	124	1		ACC(T)	22	0.35		AAG(K)	35	0.41		GCG(A)	10	0.14		Met	AUG(M)	125	1		ACC(T)	21	0.33		AAG(K)	35	0.41		GCG(A)	11	0.16		Met	AUG(M)	122	1		ACC(T)	22	0.35		AAG(K)	34	0.4		GCG(A)	10	0.14
Val	GUU(V)	134	1.75		ACA(T)	107	1.69	Asp	GAU(D)	104	1.65	Gly	GGU(G)	164	2.35		Val	GUU(V)	134	1.76		ACA(T)	108	1.72	Asp	GAU(D)	103	1.63	Gly	GGU(G)	165	2.37		Val	GUU(V)	134	1.75		ACA(T)	107	1.69	Asp	GAU(D)	104	1.65	Gly	GGU(G)	163	2.34
	GUC(V)	21	0.27		ACG(T)	20	0.32		GAC(D)	22	0.35		GGC(G)	22	0.32			GUC(V)	21	0.28		ACG(T)	19	0.3		GAC(D)	23	0.37		GGC(G)	21	0.3			GUC(V)	22	0.29		ACG(T)	20	0.32		GAC(D)	22	0.35		GGC(G)	22	0.32
	GUA(V)	113	1.47	Tyr	UAU(Y)	183	1.52	Glu	GAA(E)	83	1.38		GGA(G)	59	0.85			GUA(V)	109	1.43	Tyr	UAU(Y)	184	1.53	Glu	GAA(E)	83	1.39		GGA(G)	61	0.87			GUA(V)	111	1.45	Tyr	UAU(Y)	183	1.52	Glu	GAA(E)	83	1.38		GGA(G)	60	0.86
	GUG(V)	39	0.51		UAC(Y)	58	0.48		GAG(E)	37	0.62		GGG(G)	34	0.49			GUG(V)	40	0.53		UAC(Y)	57	0.47		GAG(E)	36	0.61		GGG(G)	32	0.46			GUG(V)	40	0.52		UAC(Y)	58	0.48		GAG(E)	37	0.62		GGG(G)	34	0.49
